# Supplementary material for: Genomic analysis of the original Elberg Brucella melitensis Rev.1 vaccine strain reveals insights into virulence attenuation
Source: Virulence. 2018 Sep 4;9(1):1436–48. doi: 10.1080/21505594.2018.1511677 (PMC6141144; doi:10.1080/21505594.2018.1511677)
Supplement: Supplemental Material [file kvir-09-01-1511677-s001.zip]

Archive with 7 entries (7 files):
- S1A.docx
- S1B.docx
- S2A. SNPs detected in Rev.1 compared with 16M.xlsx
- S2B. SNPs similar in 16M, Ether, M28, ATCC 23457 and NI.xlsx
- S3.  List of SNPs in known B. melitensis virulent genes.xlsx
- S4.  Protein coding ORFs containing mutations.xlsx
- S5.docx
