# Supplementary material for: Genomic analysis of the original Elberg Brucella melitensis Rev.1 vaccine strain reveals insights into virulence attenuation
Source: Virulence. 2018 Sep 4;9(1):1436–48. doi: 10.1080/21505594.2018.1511677 (PMC6141144; doi:10.1080/21505594.2018.1511677)
Supplement: Supplemental Material [file kvir-09-01-1511677-s001.zip › S2A. SNPs detected in Rev.1 compared with 16M.xlsx]

## Sheet: t1
SNPs detected in the B. melitensis vaccine strain Rev.1 compared with the virulent strain 16M
Chr	Location	ref	alt	Type	Effect	Gene	ID	Old locus ID	Protein	Transcript_mutation	Protein_mutation	Description
I	179	C	G	upstream_gene_variant	MODIFIER	BME_RS00005	BME_RS00005	BMEI0001	WP_004684534.1	c.-1C>G		uroporphyrinogen decarboxylase
I	6722	T	C	synonymous_variant	LOW	BME_RS00030	BME_RS00030	BMEI0006	WP_004684532.1	c.1197T>C	p.Gly399Gly	tRNA uridine-5-carboxymethylaminomethyl(34) synthesis GTPase MnmE
I	9229	C	G	missense_variant	MODERATE	BME_RS00040	BME_RS00040	BMEI0008	WP_002967027.1	c.242C>G	p.Pro81Arg	ribosomal RNA small subunit methyltransferase G
I	11352	A	G	missense_variant	MODERATE	BME_RS00050	BME_RS00050	BMEI0010	WP_004686728.1	c.830A>G	p.His277Arg	chromosome partitioning protein ParB
I	31088	G	A	synonymous_variant	LOW	BME_RS00150	BME_RS00150	-	BME_RS00150	c.594C>T	p.His198His	amidohydrolase
I	58608	G	T	upstream_gene_variant	MODIFIER	BME_RS15805	BME_RS15805	BMEI0058	WP_004684499.1	c.-1C>A		outer membrane autotransporter barrel domain-containing protein
I	60495	T	C	missense_variant	MODERATE	BME_RS00270	BME_RS00270	BMEI0061	WP_011004939.1	c.182T>C	p.Phe61Ser	hypothetical protein
I	78774	C	CC	frameshift_variant	HIGH	BME_RS00375	BME_RS00375	BMEI0081	BME_RS00375	c.734_735insG	p.Phe245fs	SAM-dependent methyltransferase
I	83491	G	T	missense_variant	MODERATE	BME_RS00390	BME_RS00390	BMEI0084	WP_011004944.1	c.740C>A	p.Pro247His	diaminopimelate decarboxylase
I	83492	G	C	missense_variant	MODERATE	BME_RS00390	BME_RS00390	BMEI0084	WP_011004944.1	c.739C>G	p.Pro247Ala	diaminopimelate decarboxylase
I	89776	A	G	synonymous_variant	LOW	BME_RS00430	BME_RS00430	BMEI0092	WP_049751145.1	c.450A>G	p.Ser150Ser	ATP:cob(I)alamin adenosyltransferase
I	89905	CC	C	frameshift_variant	HIGH	BME_RS00430	BME_RS00430	BMEI0092	WP_049751145.1	c.580delC	p.Gln194fs	ATP:cob(I)alamin adenosyltransferase
I	90650	T	C	missense_variant	MODERATE	BME_RS00435	BME_RS00435	BMEI0093	WP_041594634.1	c.161A>G	p.Asn54Ser	7-carboxy-7-deazaguanine synthase QueE
I	90664	C	G	missense_variant	MODERATE	BME_RS00435	BME_RS00435	BMEI0093	WP_041594634.1	c.147G>C	p.Trp49Cys	7-carboxy-7-deazaguanine synthase QueE
I	90857	A	AC	frameshift_variant	HIGH	BME_RS00440	BME_RS00440	BMEI0094	BME_RS00440	c.314dupG	p.Ser106fs	6-carboxytetrahydropterin synthase QueD
I	92327	C	T	synonymous_variant	LOW	BME_RS00450	BME_RS00450	BMEI0096	WP_004684482.1	c.123C>T	p.Ile41Ile	electron transfer flavoprotein subunit beta/FixA family protein
I	101043	AT	A	upstream_gene_variant	MODIFIER	BME_RS00465	BME_RS00465	BMEI0101	WP_004684481.1	c.-1delA		cysteine synthase A
I	104931	G	A	synonymous_variant	LOW	BME_RS00505	BME_RS00505	BMEI0109	WP_004686716.1	c.1197C>T	p.Ile399Ile	aspartate ammonia-lyase
I	107298	T	C	missense_variant	MODERATE	BME_RS00515	BME_RS00515	BMEI0111	WP_004686715.1	c.688A>G	p.Thr230Ala	amino acid ABC transporter ATP-binding protein
I	116890	C	T	missense_variant	MODERATE	BME_RS00570	BME_RS00570	BMEI0121	WP_004686711.1	c.2468G>A	p.Arg823His	protein translocase subunit SecA
I	119728	C	G	missense_variant	MODERATE	BME_RS00580	BME_RS00580	BMEI0123	WP_002967000.1	c.33C>G	p.Asn11Lys	peptidylprolyl isomerase
I	125848	A	C	synonymous_variant	LOW	BME_RS00615	BME_RS00615	BMEI0130	WP_011004958.1	c.273T>G	p.Leu91Leu	septation protein A
I	125862	C	G	missense_variant	MODERATE	BME_RS00615	BME_RS00615	BMEI0130	WP_011004958.1	c.259G>C	p.Ala87Pro	septation protein A
I	125932	A	C	synonymous_variant	LOW	BME_RS00615	BME_RS00615	BMEI0130	WP_011004958.1	c.189T>G	p.Leu63Leu	septation protein A
I	132590	G	C	synonymous_variant	LOW	BME_RS00645	BME_RS00645	BMEI0137	WP_004684458.1	c.240G>C	p.Gly80Gly	malate dehydrogenase
I	139509	C	T	synonymous_variant	LOW	BME_RS00665	BME_RS00665	BMEI0141	WP_004684455.1	c.636C>T	p.Asp212Asp	dihydrolipoyllysine-residue succinyltransferase
I	140814	A	T	missense_variant	MODERATE	BME_RS00675	BME_RS00675	BMEI0143	WP_004686708.1	c.250A>T	p.Asn84Tyr	LysE family translocator
I	143168	G	A	missense_variant	MODERATE	BME_RS00685	BME_RS00685	BMEI0145	WP_004686707.1	c.1184G>A	p.Gly395Asp	dihydrolipoyl dehydrogenase
I	147375	G	A	missense_variant	MODERATE	BME_RS00710	BME_RS00710	BMEI0150	WP_004685219.1	c.544C>T	p.Arg182Cys	ArsR family transcriptional regulator
I	154772	T	C	missense_variant	MODERATE	BME_RS00760	BME_RS00760	BMEI0160	WP_004686706.1	c.31T>C	p.Ser11Pro	succinate dehydrogenase, hydrophobic membrane anchor protein
I	160944	C	T	synonymous_variant	LOW	BME_RS00785	BME_RS00785	BMEI0166	WP_004684432.1	c.874C>T	p.Leu292Leu	acyl-CoA thioesterase II
I	179078	T	C	missense_variant	MODERATE	BME_RS00865	BME_RS00865	BMEI0182	WP_004686703.1	c.130A>G	p.Lys44Glu	methyltransferase domain-containing protein
I	189338	A	C	missense_variant	MODERATE	BME_RS00915	BME_RS00915	BMEI0192	WP_004686701.1	c.482A>C	p.Lys161Thr	peptide chain release factor N(5)-glutamine methyltransferase
I	209225	CAC	C	frameshift_variant	HIGH	BME_RS00995	BME_RS00995	-	BME_RS00995	c.3_4delAC	p.His1fs	50S ribosomal protein L27
I	215248	G	A	synonymous_variant	LOW	BME_RS01025	BME_RS01025	BMEI0208	WP_006255820.1	c.936G>A	p.Lys312Lys	glutamate-5-semialdehyde dehydrogenase
I	231241	GC	G	frameshift_variant	HIGH	BME_RS01110	BME_RS01110	BMEI0226	BME_RS01110	c.260delC	p.Gln87fs	chorismate mutase
I	233409	T	C	missense_variant	MODERATE	BME_RS01125	BME_RS01125	BMEI0229	WP_002972325.1	c.667T>C	p.Tyr223His	membrane protein
I	256393	GC	G	frameshift_variant	HIGH	BME_RS01205	BME_RS01205	-	BME_RS01205	c.938delC	p.Arg313fs	primosomal protein N'
I	270044	T	C	missense_variant	MODERATE	BME_RS01265	BME_RS01265	BMEI0259	WP_002966967.1	c.1075T>C	p.Phe359Leu	high-affinity branched-chain amino acid ABC transporter permease LivM
I	270226	G	C	synonymous_variant	LOW	BME_RS01265	BME_RS01265	BMEI0259	WP_002966967.1	c.1257G>C	p.Gly419Gly	high-affinity branched-chain amino acid ABC transporter permease LivM
I	276213	C	T	synonymous_variant	LOW	BME_RS01295	BME_RS01295	BMEI0266	WP_004684235.1	c.156C>T	p.Asp52Asp	pyruvate carboxylase
I	286981	G	C	synonymous_variant	LOW	BME_RS01335	BME_RS01335	-	BME_RS01335	c.1032G>C	p.Gly344Gly	acetyl-CoA acetyltransferase
I	287013	G	C	missense_variant	MODERATE	BME_RS01335	BME_RS01335	-	BME_RS01335	c.1064G>C	p.Cys355Ser	acetyl-CoA acetyltransferase
I	287703	C	T	synonymous_variant	LOW	BME_RS01340	BME_RS01340	BMEI0275	WP_011004994.1	c.177C>T	p.Arg59Arg	helicase
I	289173	A	T	synonymous_variant	LOW	BME_RS01340	BME_RS01340	BMEI0275	WP_011004994.1	c.1647A>T	p.Arg549Arg	helicase
I	289207	C	T	missense_variant	MODERATE	BME_RS01340	BME_RS01340	BMEI0275	WP_011004994.1	c.1681C>T	p.Leu561Phe	helicase
I	289346	A	C	missense_variant	MODERATE	BME_RS01340	BME_RS01340	BMEI0275	WP_011004994.1	c.1820A>C	p.Asp607Ala	helicase
I	289914	T	C	synonymous_variant	LOW	BME_RS01340	BME_RS01340	BMEI0275	WP_011004994.1	c.2388T>C	p.Ile796Ile	helicase
I	302210	A	C	missense_variant	MODERATE	BME_RS01400	BME_RS01400	BMEI0288	WP_004686979.1	c.612A>C	p.Leu204Phe	ABC transporter ATP-binding protein
I	312163	T	G	upstream_gene_variant	MODIFIER	BME_RS01425	BME_RS01425	BMEI0293	WP_006255832.1	c.-1A>C		tetratricopeptide repeat protein
I	330937	A	G	missense_variant	MODERATE	BME_RS01565	BME_RS01565	BMEI0323	WP_019444633.1	c.49A>G	p.Ile17Val	ABC transporter
I	335225	T	C	upstream_gene_variant	MODIFIER	BME_RS01560	BME_RS01560	BMEI0322	WP_002964804.1	c.-1A>G		50S ribosomal protein L31
I	345411	G	T	missense_variant	MODERATE	BME_RS01635	BME_RS01635	BMEI0337	WP_011005017.1	c.222G>T	p.Met74Ile	protein TolR
I	376222	G	C	synonymous_variant	LOW	BME_RS01780	BME_RS01780	BMEI0365	WP_002964760.1	c.447C>G	p.Ala149Ala	tonB-system energizer ExbB
I	385776	A	C	upstream_gene_variant	MODIFIER	BME_RS15955	BME_RS15955	-	WP_005970936.1	c.-1T>G		hypothetical protein
I	388355	T	C	missense_variant	MODERATE	BME_RS01865	BME_RS01865	BMEI0379	WP_004686989.1	c.361A>G	p.Ser121Gly	N-acetyltransferase
I	388791	GG	G	upstream_gene_variant	MODIFIER	BME_RS01840	BME_RS01840	BMEI0375	WP_004684125.1	c.-1delC		transcriptional repressor
I	395148	C	A	stop_gained	HIGH	gabD	BME_RS01900	BMEI0386	WP_011005034.1	c.1450G>T	p.Gly484*	NAD-dependent succinate-semialdehyde dehydrogenase
I	418855	A	AGGGC	upstream_gene_variant	MODIFIER	BME_RS01995	BME_RS01995	BMEI0400	WP_002969600.1	c.-1_-1insGCCC		PepSY domain-containing protein
I	418857	C	CC	upstream_gene_variant	MODIFIER	BME_RS01995	BME_RS01995	BMEI0400	WP_002969600.1	c.-1_-1insG		PepSY domain-containing protein
I	418859	A	T	upstream_gene_variant	MODIFIER	BME_RS01995	BME_RS01995	BMEI0400	WP_002969600.1	c.-1T>A		PepSY domain-containing protein
I	418868	A	AC	upstream_gene_variant	MODIFIER	BME_RS01995	BME_RS01995	BMEI0400	WP_002969600.1	c.-1_-1insG		PepSY domain-containing protein
I	418870	A	AG	upstream_gene_variant	MODIFIER	BME_RS01995	BME_RS01995	BMEI0400	WP_002969600.1	c.-1_-1insC		PepSY domain-containing protein
I	418874	G	GC	upstream_gene_variant	MODIFIER	BME_RS01995	BME_RS01995	BMEI0400	WP_002969600.1	c.-1_-1insG		PepSY domain-containing protein
I	424641	T	G	upstream_gene_variant	MODIFIER	BME_RS02010	BME_RS02010	BMEI0403	WP_004684109.1	c.-1A>C		MarC family protein
I	455027	T	G	synonymous_variant	LOW	BME_RS02185	BME_RS02185	BMEI0436	WP_004684093.1	c.51T>G	p.Leu17Leu	dipeptide ABC transporter permease DppC
I	461238	G	C	upstream_gene_variant	MODIFIER	BME_RS02200	BME_RS02200	BMEI0439	WP_002964682.1	c.-1C>G		choline ABC transporter ATP-binding protein
I	464660	GC	G	frameshift_variant	HIGH	BME_RS02225	BME_RS02225	BMEI0445	BME_RS02225	c.198delG	p.Val66fs	MFS transporter
I	471374	G	T	missense_variant	MODERATE	BME_RS02255	BME_RS02255	BMEI0451	WP_004686926.1	c.854G>T	p.Gly285Val	2-isopropylmalate synthase
I	473598	C	T	synonymous_variant	LOW	BME_RS02265	BME_RS02265	BMEI0453	WP_002971105.1	c.139C>T	p.Leu47Leu	NUDIX domain-containing protein
I	473922	C	CCTGCG	upstream_gene_variant	MODIFIER	BME_RS16015	BME_RS16015	-	WP_002964671.1	c.-1_-1insCGCAG		hypothetical protein
I	476645	CC	C	frameshift_variant	HIGH	BME_RS02285	BME_RS02285	BMEI0457	BME_RS02285	c.2061delG	p.Glu687fs	hypothetical protein
I	488983	T	G	upstream_gene_variant	MODIFIER	BME_RS02335	BME_RS02335	BMEI0467	WP_002964654.1	c.-1A>C		coproporphyrinogen III oxidase
I	489005	C	A	synonymous_variant	LOW	BME_RS02340	BME_RS02340	BMEI0468	WP_011005059.1	c.12C>A	p.Ala4Ala	hypothetical protein
I	489017	T	G	synonymous_variant	LOW	BME_RS02340	BME_RS02340	BMEI0468	WP_011005059.1	c.24T>G	p.Pro8Pro	hypothetical protein
I	489024	C	G	missense_variant	MODERATE	BME_RS02340	BME_RS02340	BMEI0468	WP_011005059.1	c.31C>G	p.Gln11Glu	hypothetical protein
I	489029	T	A	synonymous_variant	LOW	BME_RS02340	BME_RS02340	BMEI0468	WP_011005059.1	c.36T>A	p.Gly12Gly	hypothetical protein
I	489033	A	C	missense_variant	MODERATE	BME_RS02340	BME_RS02340	BMEI0468	WP_011005059.1	c.40A>C	p.Ser14Arg	hypothetical protein
I	489047	C	G	missense_variant	MODERATE	BME_RS02340	BME_RS02340	BMEI0468	WP_011005059.1	c.54C>G	p.Asp18Glu	hypothetical protein
I	524829	C	T	upstream_gene_variant	MODIFIER	BME_RS02510	BME_RS02510	BMEI0500	WP_004684060.1	c.-1G>A		lytic transglycosylase
I	550549	A	C	stop_lost	HIGH	BME_RS02645	BME_RS02645	-	BME_RS02645	c.628T>G	p.Ter210Gluext*?	Na+ cotransporter
I	557670	G	C	upstream_gene_variant	MODIFIER	BME_RS16050	BME_RS16050	BMEI0531	WP_004686935.1	c.-1C>G		hypothetical protein
I	558876	C	T	upstream_gene_variant	MODIFIER	BME_RS02675	BME_RS02675	BMEI0536	WP_002964581.1	c.-1G>A		SIMPL domain-containing protein
I	562814	G	A	upstream_gene_variant	MODIFIER	BME_RS02675	BME_RS02675	BMEI0536	WP_002964581.1	c.-1C>T		SIMPL domain-containing protein
I	565913	A	C	missense_variant	MODERATE	BME_RS02725	BME_RS02725	BMEI0545	WP_011005085.1	c.1006A>C	p.Met336Leu	DUF475 domain-containing protein
I	568583	C	G	synonymous_variant	LOW	BME_RS02745	BME_RS02745	BMEI0549	WP_004686937.1	c.774G>C	p.Arg258Arg	aromatic ring-hydroxylating dioxygenase subunit alpha
I	568888	T	C	missense_variant	MODERATE	BME_RS02745	BME_RS02745	BMEI0549	WP_004686937.1	c.469A>G	p.Asn157Asp	aromatic ring-hydroxylating dioxygenase subunit alpha
I	578502	A	C	stop_lost	HIGH	BME_RS02795	BME_RS02795	BMEI0559	BME_RS02795	c.56A>C	p.Ter19Serext*?	methylenetetrahydrofolate reductase [NAD(P)H]
I	581946	GG	G	upstream_gene_variant	MODIFIER	BME_RS02785	BME_RS02785	BMEI0557	WP_002964559.1	c.-1delC		DUF2293 domain-containing protein
I	581978	G	T	upstream_gene_variant	MODIFIER	BME_RS02785	BME_RS02785	BMEI0557	WP_002964559.1	c.-1C>A		DUF2293 domain-containing protein
I	592138	T	C	upstream_gene_variant	MODIFIER	BME_RS02835	BME_RS02835	BMEI0569	WP_002964549.1	c.-1A>G		divalent metal cation transporter
I	592167	T	G	upstream_gene_variant	MODIFIER	BME_RS02835	BME_RS02835	BMEI0569	WP_002964549.1	c.-1A>C		divalent metal cation transporter
I	592174	C	T	upstream_gene_variant	MODIFIER	BME_RS02835	BME_RS02835	BMEI0569	WP_002964549.1	c.-1G>A		divalent metal cation transporter
I	592178	G	A	missense_variant	MODERATE	BME_RS02855	BME_RS02855	BMEI0574	WP_041594635.1	c.4G>A	p.Ala2Thr	UDP-N-acetylmuramoyl-L-alanyl-D-glutamate--2, 6-diaminopimelate ligase
I	607565	GG	G	frameshift_variant	HIGH	BME_RS02910	BME_RS02910	BMEI0585	BME_RS02910	c.1542delG	p.Gly514fs	cell division protein FtsZ
I	607625	G	C	missense_variant	MODERATE	BME_RS02910	BME_RS02910	BMEI0585	BME_RS02910	c.1601G>C	p.Gly534Ala	cell division protein FtsZ
I	607626	C	G	synonymous_variant	LOW	BME_RS02910	BME_RS02910	BMEI0585	BME_RS02910	c.1602C>G	p.Gly534Gly	cell division protein FtsZ
I	607653	CG	C	frameshift_variant	HIGH	BME_RS02910	BME_RS02910	BMEI0585	BME_RS02910	c.1630delG	p.Val544fs	cell division protein FtsZ
I	607657	G	C	missense_variant	MODERATE	BME_RS02910	BME_RS02910	BMEI0585	BME_RS02910	c.1633G>C	p.Gly545Arg	cell division protein FtsZ
I	616658	G	T	missense_variant	MODERATE	BME_RS02940	BME_RS02940	BMEI0591	WP_004686943.1	c.308C>A	p.Thr103Asn	aminopeptidase P family protein
I	623961	G	A	missense_variant	MODERATE	BME_RS02975	BME_RS02975	BMEI0598	WP_004686944.1	c.170G>A	p.Gly57Asp	heme-degrading domain-containing protein
I	634340	C	T	upstream_gene_variant	MODIFIER	BME_RS02995	BME_RS02995	BMEI0601	WP_002964516.1	c.-1G>A		hypothetical protein
I	656244	CC	C	frameshift_variant	HIGH	BME_RS03135	BME_RS03135	BMEI0629	BME_RS03135	c.64delC	p.Arg22fs	NUDIX hydrolase
I	658643	T	TG	upstream_gene_variant	MODIFIER	BME_RS03125	BME_RS03125	BMEI0627	WP_004683992.1	c.-1_-1insC		BA14K family protein
I	658644	A	G	upstream_gene_variant	MODIFIER	BME_RS03125	BME_RS03125	BMEI0627	WP_004683992.1	c.-1T>C		BA14K family protein
I	658648	C	CGC	upstream_gene_variant	MODIFIER	BME_RS03125	BME_RS03125	BMEI0627	WP_004683992.1	c.-1_-1insGC		BA14K family protein
I	658649	G	GTC	upstream_gene_variant	MODIFIER	BME_RS03125	BME_RS03125	BMEI0627	WP_004683992.1	c.-1_-1insGA		BA14K family protein
I	658650	G	C	upstream_gene_variant	MODIFIER	BME_RS03125	BME_RS03125	BMEI0627	WP_004683992.1	c.-1C>G		BA14K family protein
I	658811	T	TT	frameshift_variant	HIGH	BME_RS03150	BME_RS03150	BMEI0632	WP_004685740.1	c.873dupA	p.Asn292fs	hypothetical protein
I	659484	C	T	synonymous_variant	LOW	BME_RS03150	BME_RS03150	BMEI0632	WP_004685740.1	c.201G>A	p.Gln67Gln	hypothetical protein
I	663504	G	GG	frameshift_variant	HIGH	BME_RS03185	BME_RS03185	BMEI0640	BME_RS03185	c.420_421insC	p.Ala141fs	cobalamin biosynthesis protein CbiM
I	663635	CG	C	frameshift_variant	HIGH	BME_RS03185	BME_RS03185	BMEI0640	BME_RS03185	c.289delC	p.Pro97fs	cobalamin biosynthesis protein CbiM
I	663653	AG	A	frameshift_variant	HIGH	BME_RS03185	BME_RS03185	BMEI0640	BME_RS03185	c.271delC	p.Pro91fs	cobalamin biosynthesis protein CbiM
I	663772	G	C	missense_variant	MODERATE	BME_RS03185	BME_RS03185	BMEI0640	BME_RS03185	c.153C>G	p.Phe51Leu	cobalamin biosynthesis protein CbiM
I	663773	A	G	missense_variant	MODERATE	BME_RS03185	BME_RS03185	BMEI0640	BME_RS03185	c.152T>C	p.Phe51Ser	cobalamin biosynthesis protein CbiM
I	663857	A	G	missense_variant	MODERATE	BME_RS03185	BME_RS03185	BMEI0640	BME_RS03185	c.68T>C	p.Val23Ala	cobalamin biosynthesis protein CbiM
I	665971	T	C	synonymous_variant	LOW	BME_RS03200	BME_RS03200	BMEI0643	WP_002967786.1	c.726A>G	p.Pro242Pro	urease accessory protein ureD 2
I	675395	GG	G	frameshift_variant	HIGH	BME_RS03245	BME_RS03245	-	BME_RS03245	c.380delG	p.Gly127fs	multidrug ABC transporter ATP-binding protein
I	708779	C	CA	frameshift_variant	HIGH	BME_RS03385	BME_RS03385	BMEI0684	BME_RS03385	c.1418dupT	p.Glu474fs	dehydrogenase
I	710566	G	C	missense_variant	MODERATE	BME_RS03395	BME_RS03395	BMEI0685	WP_041594636.1	c.896C>G	p.Ser299Cys	GlxA family transcriptional regulator
I	710578	G	A	missense_variant	MODERATE	BME_RS03395	BME_RS03395	BMEI0685	WP_041594636.1	c.884C>T	p.Ala295Val	GlxA family transcriptional regulator
I	733445	T	C	synonymous_variant	LOW	BME_RS03505	BME_RS03505	BMEI0707	WP_004683951.1	c.663T>C	p.Leu221Leu	cobalamin biosynthesis protein
I	737525	G	C	missense_variant	MODERATE	BME_RS03535	BME_RS03535	BMEI0712	WP_004685711.1	c.1240C>G	p.Pro414Ala	precorrin-3B C(17)-methyltransferase
I	753083	A	G	synonymous_variant	LOW	BME_RS03610	BME_RS03610	BMEI0726	WP_004683940.1	c.603A>G	p.Val201Val	fructose-bisphosphatase class II
I	763610	T	C	missense_variant	MODERATE	BME_RS03665	BME_RS03665	BMEI0737	WP_004686957.1	c.322A>G	p.Asn108Asp	hypothetical protein
I	783223	C	T	missense_variant	MODERATE	BME_RS03755	BME_RS03755	BMEI0752	WP_002964366.1	c.272C>T	p.Pro91Leu	30S ribosomal protein S12
I	783547	C	A	missense_variant	MODERATE	BME_RS03760	BME_RS03760	BMEI0753	WP_004686959.1	c.158C>A	p.Thr53Lys	30S ribosomal protein S7
I	785994	CCCC	C	upstream_gene_variant	MODIFIER	BME_RS03750	BME_RS03750	BMEI0751	WP_004683929.1	c.-1_-1delGGG		hypothetical protein
I	788825	GC	G	frameshift_variant	HIGH	BME_RS03785	BME_RS03785	BMEI0758	BME_RS03785	c.498delC	p.Ala166fs	50S ribosomal protein L4
I	792943	T	C	missense_variant	MODERATE	BME_RS03835	BME_RS03835	BMEI0768	WP_002964351.1	c.83T>C	p.Met28Thr	50S ribosomal protein L24
I	794358	T	C	missense_variant	MODERATE	BME_RS03850	BME_RS03850	BMEI0771	WP_004686960.1	c.293T>C	p.Val98Ala	30S ribosomal protein S8
I	794678	G	A	missense_variant	MODERATE	BME_RS03855	BME_RS03855	BMEI0772	WP_004686961.1	c.176G>A	p.Arg59Lys	50S ribosomal protein L6
I	826947	TACTT	T	upstream_gene_variant	MODIFIER	BME_RS03985	BME_RS03985	BMEI0799	WP_004683911.1	c.-1_-1delAAGT		methylmalonyl-CoA mutase
I	844569	A	G	upstream_gene_variant	MODIFIER	BME_RS04080	BME_RS04080	BMEI0817	WP_002964295.1	c.-1T>C		HIT family protein
I	846545	A	T	missense_variant	MODERATE	BME_RS04110	BME_RS04110	BMEI0823	WP_011005167.1	c.212A>T	p.Tyr71Phe	30S ribosomal protein S2
I	846590	G	C	missense_variant	MODERATE	BME_RS04110	BME_RS04110	BMEI0823	WP_011005167.1	c.257G>C	p.Gly86Ala	30S ribosomal protein S2
I	850535	G	A	upstream_gene_variant	MODIFIER	BME_RS04135	BME_RS04135	BMEI0828	WP_004683870.1	c.-1G>A		phosphatidate cytidylyltransferase
I	868613	C	T	synonymous_variant	LOW	BME_RS04210	BME_RS04210	BMEI0843	WP_002964269.1	c.624G>A	p.Arg208Arg	indole-3-glycerol-phosphate synthase
I	871046	G	A	synonymous_variant	LOW	BME_RS04220	BME_RS04220	BMEI0845	WP_004683847.1	c.1128C>T	p.Thr376Thr	peptidyl-prolyl cis-trans isomerase
I	873729	G	GA	upstream_gene_variant	MODIFIER	BME_RS04210	BME_RS04210	BMEI0843	WP_002964269.1	c.-1_-1insT		indole-3-glycerol-phosphate synthase
I	878988	G	A	upstream_gene_variant	MODIFIER	BME_RS04255	BME_RS04255	BMEI0852	WP_002969550.1	c.-1G>A		class I SAM-dependent methyltransferase
I	906450	G	A	synonymous_variant	LOW	BME_RS04370	BME_RS04370	BMEI0876	WP_004683829.1	c.1365G>A	p.Leu455Leu	Lon protease
I	924188	A	T	missense_variant	MODERATE	BME_RS04445	BME_RS04445	BMEI0892	WP_041594647.1	c.433A>T	p.Met145Leu	MexH family multidrug efflux RND transporter periplasmic adaptor subunit
I	924189	T	C	missense_variant	MODERATE	BME_RS04445	BME_RS04445	BMEI0892	WP_041594647.1	c.434T>C	p.Met145Thr	MexH family multidrug efflux RND transporter periplasmic adaptor subunit
I	924191	C	G	missense_variant	MODERATE	BME_RS04445	BME_RS04445	BMEI0892	WP_041594647.1	c.436C>G	p.Pro146Ala	MexH family multidrug efflux RND transporter periplasmic adaptor subunit
I	924217	G	T	synonymous_variant	LOW	BME_RS04445	BME_RS04445	BMEI0892	WP_041594647.1	c.462G>T	p.Val154Val	MexH family multidrug efflux RND transporter periplasmic adaptor subunit
I	924218	A	G	missense_variant	MODERATE	BME_RS04445	BME_RS04445	BMEI0892	WP_041594647.1	c.463A>G	p.Lys155Glu	MexH family multidrug efflux RND transporter periplasmic adaptor subunit
I	939815	C	T	missense_variant	MODERATE	BME_RS04505	BME_RS04505	-	WP_004685658.1	c.964G>A	p.Glu322Lys	integrase
I	951023	C	G	missense_variant	MODERATE	BME_RS04575	BME_RS04575	BMEI0920	WP_041594637.1	c.439G>C	p.Val147Leu	nucleoside triphosphate pyrophosphohydrolase
I	983811	G	C	missense_variant	MODERATE	BME_RS04710	BME_RS04710	BMEI0947	BME_RS04710	c.327C>G	p.Ile109Met	hybrid sensor histidine kinase/response regulator
I	983972	C	CT	frameshift_variant	HIGH	BME_RS04710	BME_RS04710	BMEI0947	BME_RS04710	c.165_166insA	p.Trp56fs	hybrid sensor histidine kinase/response regulator
I	993225	C	A	synonymous_variant	LOW	BME_RS04760	BME_RS04760	BMEI0957	WP_004683769.1	c.432C>A	p.Ile144Ile	DUF922 domain-containing protein
I	1006260	G	A	synonymous_variant	LOW	BME_RS04815	BME_RS04815	BMEI0967	WP_004683762.1	c.1218G>A	p.Lys406Lys	NADP-dependent malic enzyme
I	1008097	AG	A	frameshift_variant	HIGH	BME_RS04820	BME_RS04820	-	BME_RS04820	c.588delG	p.Arg196fs	hypothetical protein
I	1008102	TG	T	frameshift_variant	HIGH	BME_RS04820	BME_RS04820	-	BME_RS04820	c.593delG	p.Gly198fs	hypothetical protein
I	1008111	CA	C	frameshift_variant	HIGH	BME_RS04820	BME_RS04820	-	BME_RS04820	c.602delA	p.Thr201fs	hypothetical protein
I	1008118	GT	G	frameshift_variant	HIGH	BME_RS04820	BME_RS04820	-	BME_RS04820	c.609delT	p.Val203fs	hypothetical protein
I	1016603	G	C	missense_variant	MODERATE	BME_RS04860	BME_RS04860	BMEI0975	WP_002964125.1	c.83G>C	p.Ser28Thr	phosphoglycolate phosphatase
I	1035155	A	C	missense_variant	MODERATE	BME_RS04945	BME_RS04945	BMEI0992	WP_002964107.1	c.155T>G	p.Ile52Ser	arsenate reductase (glutaredoxin)
I	1035490	G	C	upstream_gene_variant	MODIFIER	BME_RS04925	BME_RS04925	BMEI0988	WP_002964111.1	c.-1C>G		DNA polymerase III subunit delta'
I	1041257	G	A	missense_variant	MODERATE	BME_RS04970	BME_RS04970	BMEI0999	WP_004685623.1	c.683C>T	p.Ala228Val	hypothetical protein
I	1045265	G	A	upstream_gene_variant	MODIFIER	BME_RS04970	BME_RS04970	BMEI0999	WP_004685623.1	c.-1C>T		hypothetical protein
I	1045648	C	A	missense_variant	MODERATE	BME_RS05005	BME_RS05005	BMEI1006	WP_004686810.1	c.100C>A	p.His34Asn	DUF1508 domain-containing protein
I	1050320	T	C	missense_variant	MODERATE	BME_RS05050	BME_RS05050	BMEI1012	WP_004686809.1	c.838T>C	p.Tyr280His	site-specific integrase
I	1057474	C	G	upstream_gene_variant	MODIFIER	BME_RS05075	BME_RS05075	BMEI1014	WP_004683733.1	c.-1G>C		peptidoglycan-binding domain 1 protein
I	1066689	T	C	synonymous_variant	LOW	BME_RS05140	BME_RS05140	BMEI1027	WP_004686808.1	c.237A>G	p.Gln79Gln	valine--tRNA ligase
I	1085041	C	G	synonymous_variant	LOW	BME_RS05235	BME_RS05235	BMEI1046	WP_004683719.1	c.537G>C	p.Gly179Gly	anhydro-N-acetylmuramic acid kinase
I	1090857	C	A	missense_variant	MODERATE	BME_RS05250	BME_RS05250	BMEI1049	WP_004686807.1	c.167C>A	p.Thr56Lys	thioredoxin-dependent thiol peroxidase
I	1105526	G	A	synonymous_variant	LOW	BME_RS05305	BME_RS05305	BMEI1060	WP_002964038.1	c.318G>A	p.Pro106Pro	DSBA oxidoreductase
I	1111923	G	A	missense_variant	MODERATE	gatB	BME_RS05345	BMEI1068	WP_002964030.1	c.584C>T	p.Thr195Ile	Asp-tRNA(Asn)/Glu-tRNA(Gln) amidotransferase GatCAB subunit B
I	1145248	A	T	missense_variant	MODERATE	BME_RS05510	BME_RS05510	BMEI1099	WP_004686801.1	c.623T>A	p.Leu208Gln	nicotinate-nucleotide--dimethylbenzimidazole phosphoribosyltransferase
I	1165540	G	A	missense_variant	MODERATE	BME_RS05615	BME_RS05615	BMEI1120	WP_004685577.1	c.152C>T	p.Ala51Val	2,4-dihydroxyhept-2-ene-1,7-dioic acid aldolase
I	1170582	T	C	synonymous_variant	LOW	BME_RS05650	BME_RS05650	BMEI1127	WP_002966777.1	c.885T>C	p.Asp295Asp	phosphoribosylformylglycinamidine synthase subunit PurL
I	1176933	C	T	missense_variant	MODERATE	BME_RS05680	BME_RS05680	BMEI1133	WP_002967582.1	c.601G>A	p.Glu201Lys	30S ribosomal protein S4
I	1198970	C	G	missense_variant	MODERATE	BME_RS05770	BME_RS05770	BMEI1151	WP_011005242.1	c.182G>C	p.Arg61Pro	NADH-quinone oxidoreductase subunit H
I	1198971	G	C	missense_variant	MODERATE	BME_RS05770	BME_RS05770	BMEI1151	WP_011005242.1	c.181C>G	p.Arg61Gly	NADH-quinone oxidoreductase subunit H
I	1199316	C	G	missense_variant	MODERATE	BME_RS05775	BME_RS05775	BMEI1152	WP_011005243.1	c.1940G>C	p.Gly647Ala	NADH-quinone oxidoreductase subunit G
I	1199346	C	G	missense_variant	MODERATE	BME_RS05775	BME_RS05775	BMEI1152	WP_011005243.1	c.1910G>C	p.Arg637Pro	NADH-quinone oxidoreductase subunit G
I	1199347	G	C	missense_variant	MODERATE	BME_RS05775	BME_RS05775	BMEI1152	WP_011005243.1	c.1909C>G	p.Arg637Gly	NADH-quinone oxidoreductase subunit G
I	1215420	A	G	synonymous_variant	LOW	BME_RS05880	BME_RS05880	BMEI1170	WP_004683596.1	c.654A>G	p.Ala218Ala	agmatinase
I	1229452	A	G	synonymous_variant	LOW	hppA	BME_RS05965	BMEI1185	WP_002963908.1	c.1095T>C	p.Arg365Arg	K+-insensitive pyrophosphate-energized proton pump
I	1235293	G	GG	frameshift_variant	HIGH	glyA	BME_RS05995	-	BME_RS05995	c.560_561insC	p.Arg188fs	serine hydroxymethyltransferase
I	1237367	A	G	missense_variant	MODERATE	BME_RS06000	BME_RS06000	BMEI1193	WP_004686795.1	c.19T>C	p.Ser7Pro	amidase
I	1250084	G	GAGTAAGGGAGTAAGGGAGTAAGGGAGTAAGGG	upstream_gene_variant	MODIFIER	BME_RS06035	BME_RS06035	BMEI1200	WP_002967557.1	c.-1_-1insCCCTTACTCCCTTACTCCCTTACTCCCTTACT		DNA topoisomerase IV subunit A
I	1250148	ACCCTATTC	A	upstream_gene_variant	MODIFIER	BME_RS06035	BME_RS06035	BMEI1200	WP_002967557.1	c.-1_-1delGAATAGGG		DNA topoisomerase IV subunit A
I	1266273	T	C	missense_variant	MODERATE	BME_RS06125	BME_RS06125	BMEI1217	WP_049751147.1	c.562A>G	p.Ile188Val	hypothetical protein
I	1275244	T	C	missense_variant	MODERATE	BME_RS16405	BME_RS16405	BMEI1225	WP_011005266.1	c.56T>C	p.Val19Ala	hypothetical protein
I	1282080	T	C	synonymous_variant	LOW	BME_RS16410	BME_RS16410	BMEI1232	WP_005969399.1	c.450T>C	p.Phe150Phe	L-lactate permease
I	1282081	G	C	missense_variant	MODERATE	BME_RS16410	BME_RS16410	BMEI1232	WP_005969399.1	c.451G>C	p.Ala151Pro	L-lactate permease
I	1309506	A	G	missense_variant	MODERATE	BME_RS06350	BME_RS06350	BMEI1261	BME_RS06350	c.223T>C	p.Ser75Pro	leucyl aminopeptidase
I	1309619	A	AG	frameshift_variant	HIGH	BME_RS06350	BME_RS06350	BMEI1261	BME_RS06350	c.109dupC	p.Arg37fs	leucyl aminopeptidase
I	1309624	T	TG	frameshift_variant	HIGH	BME_RS06350	BME_RS06350	BMEI1261	BME_RS06350	c.104dupC	p.Arg36fs	leucyl aminopeptidase
I	1309665	G	C	missense_variant	MODERATE	BME_RS06350	BME_RS06350	BMEI1261	BME_RS06350	c.64C>G	p.Leu22Val	leucyl aminopeptidase
I	1320903	C	CCCC	upstream_gene_variant	MODIFIER	BME_RS06385	BME_RS06385	BMEI1268	WP_004683424.1	c.-1_-1insGGG		M23 family peptidase
I	1328560	G	A	synonymous_variant	LOW	BME_RS06435	BME_RS06435	BMEI1280	WP_002963812.1	c.579G>A	p.Glu193Glu	hypothetical protein
I	1349955	G	A	missense_variant	MODERATE	BME_RS06545	BME_RS06545	BMEI1302	WP_004685524.1	c.968G>A	p.Gly323Glu	lytic transglycosylase
I	1354438	TAT	T	upstream_gene_variant	MODIFIER	BME_RS06550	BME_RS06550	-	WP_005969508.1	c.-1_-1delAT		endonuclease
I	1356070	GG	G	upstream_gene_variant	MODIFIER	BME_RS06550	BME_RS06550	-	WP_005969508.1	c.-1delC		endonuclease
I	1356684	A	G	missense_variant	MODERATE	BME_RS06580	BME_RS06580	BMEI1307	WP_004686787.1	c.508A>G	p.Asn170Asp	site-specific integrase
I	1362429	C	T	synonymous_variant	LOW	BME_RS06620	BME_RS06620	BMEI1316	WP_004683348.1	c.624G>A	p.Leu208Leu	thiol:disulfide oxidoreductase
I	1365229	C	CATTCCCCT	upstream_gene_variant	MODIFIER	BME_RS06605	BME_RS06605	BMEI1313	WP_004683353.1	c.-1_-1insAGGGGAAT		sel1 repeat family protein
I	1368244	A	T	upstream_gene_variant	MODIFIER	BME_RS06645	BME_RS06645	BMEI1320	WP_004683340.1	c.-1T>A		electron transfer flavoprotein-ubiquinone oxidoreductase
I	1391188	A	G	missense_variant	MODERATE	BME_RS06720	BME_RS06720	BMEI1335	WP_025198991.1	c.181T>C	p.Phe61Leu	membrane protein
I	1392349	C	T	missense_variant	MODERATE	BME_RS06725	BME_RS06725	BMEI1336	WP_002969444.1	c.424G>A	p.Glu142Lys	ATP-binding protein
I	1395421	CA	C	frameshift_variant	HIGH	BME_RS06745	BME_RS06745	-	BME_RS06745	c.2787delT	p.Ala929fs	host specificity protein
I	1397446	G	A	stop_gained	HIGH	BME_RS06745	BME_RS06745	-	BME_RS06745	c.763C>T	p.Gln255*	host specificity protein
I	1431978	T	C	missense_variant	MODERATE	BME_RS16460	BME_RS16460	-	WP_004686780.1	c.115A>G	p.Ile39Val	hypothetical protein
I	1440194	G	T	upstream_gene_variant	MODIFIER	BME_RS06980	BME_RS06980	BMEI1387	WP_002966715.1	c.-1G>T		xylose isomerase
I	1447076	GCG	G	frameshift_variant	HIGH	BME_RS07005	BME_RS07005	BMEI1392	WP_006641152.1	c.395_396delCG	p.Gly132fs	sugar ABC transporter ATP-binding protein
I	1448000	C	G	upstream_gene_variant	MODIFIER	BME_RS06990	BME_RS06990	BMEI1389	WP_004683241.1	c.-1G>C		sugar phosphate isomerase/epimerase
I	1452527	T	C	synonymous_variant	LOW	BME_RS07025	BME_RS07025	BMEI1396	WP_004686778.1	c.885A>G	p.Arg295Arg	phosphomannomutase
I	1481105	G	C	synonymous_variant	LOW	BME_RS07185	BME_RS07185	BMEI1436	WP_004686566.1	c.1689C>G	p.Arg563Arg	pyruvate, phosphate dikinase
I	1482308	A	G	synonymous_variant	LOW	BME_RS07185	BME_RS07185	BMEI1436	WP_004686566.1	c.486T>C	p.Asp162Asp	pyruvate, phosphate dikinase
I	1507494	GG	G	upstream_gene_variant	MODIFIER	BME_RS07275	BME_RS07275	BMEI1454	WP_004683145.1	c.-1delC		YqgE/AlgH family protein
I	1527915	T	C	upstream_gene_variant	MODIFIER	BME_RS07370	BME_RS07370	BMEI1473	WP_002963618.1	c.-1A>G		beta-ketoacyl-[acyl-carrier-protein] synthase II
I	1529678	CC	C	upstream_gene_variant	MODIFIER	BME_RS07375	BME_RS07375	BMEI1475	WP_002963616.1	c.-1delG		acyl carrier protein
I	1542135	A	G	synonymous_variant	LOW	BME_RS07455	BME_RS07455	BMEI1493	WP_002970964.1	c.576T>C	p.Gly192Gly	LysM peptidoglycan-binding domain-containing protein
I	1546862	G	A	synonymous_variant	LOW	BME_RS07480	BME_RS07480	BMEI1498	WP_004686580.1	c.1179C>T	p.Ser393Ser	1-deoxy-D-xylulose-5-phosphate synthase
I	1547035	C	T	missense_variant	MODERATE	BME_RS07480	BME_RS07480	BMEI1498	WP_004686580.1	c.1006G>A	p.Asp336Asn	1-deoxy-D-xylulose-5-phosphate synthase
I	1551375	C	T	missense_variant	MODERATE	BME_RS07510	BME_RS07510	BMEI1504	WP_004685460.1	c.835G>A	p.Glu279Lys	acetoin utilization protein
I	1563558	G	A	missense_variant	MODERATE	BME_RS07580	BME_RS07580	BMEI1519	WP_004686770.1	c.919G>A	p.Val307Ile	phosphoribosylamine--glycine ligase
I	1572094	C	CC	upstream_gene_variant	MODIFIER	BME_RS07600	BME_RS07600	BMEI1523	WP_002963567.1	c.-1_-1insG		hypothetical protein
I	1572096	C	CCGCGG	upstream_gene_variant	MODIFIER	BME_RS07600	BME_RS07600	BMEI1523	WP_002963567.1	c.-1_-1insCCGCG		hypothetical protein
I	1572987	C	T	synonymous_variant	LOW	BME_RS07625	BME_RS07625	BMEI1529	WP_002967437.1	c.1458G>A	p.Lys486Lys	glycine--tRNA ligase subunit beta
I	1588713	A	G	upstream_gene_variant	MODIFIER	BME_RS07675	BME_RS07675	BMEI1540	WP_004683020.1	c.-1T>C		hypothetical protein
I	1593642	A	G	synonymous_variant	LOW	BME_RS07720	BME_RS07720	BMEI1549	WP_002966695.1	c.54T>C	p.Asp18Asp	Hsp70 family protein
I	1608966	G	A	missense_variant	MODERATE	BME_RS07795	BME_RS07795	-	WP_002963525.1	c.76G>A	p.Val26Ile	CcoQ/FixQ family Cbb3-type cytochrome c oxidase assembly chaperone
I	1623210	CGGC	C	inframe_deletion	MODERATE	BME_RS07855	BME_RS07855	BMEI1576	WP_041594638.1	c.953_955delGCC	p.Pro319del	xanthine dehydrogenase small subunit
I	1629683	A	AG	frameshift_variant	HIGH	BME_RS07880	BME_RS07880	BMEI1580	BME_RS07880	c.110dupC	p.Ser38fs	C4-dicarboxylate ABC transporter
I	1639390	CCCCCCC	C	inframe_deletion	MODERATE	BME_RS16610	BME_RS16610	-	BME_RS16610	c.137_142delGGGGGG	p.Gly47_Gly48del	hypothetical protein
I	1641334	G	A	missense_variant	MODERATE	BME_RS07935	BME_RS07935	BMEI1592	WP_002963495.1	c.403C>T	p.Arg135Cys	3-methyl-2-oxobutanoate hydroxymethyltransferase
I	1652069	T	G	synonymous_variant	LOW	BME_RS07995	BME_RS07995	BMEI1606	BME_RS07995	c.414T>G	p.Ser138Ser	hybrid sensor histidine kinase/response regulator
I	1654864	C	CC	frameshift_variant	HIGH	BME_RS07995	BME_RS07995	BMEI1606	BME_RS07995	c.3209_3210insC	p.Ala1071fs	hybrid sensor histidine kinase/response regulator
I	1654870	G	GG	frameshift_variant	HIGH	BME_RS07995	BME_RS07995	BMEI1606	BME_RS07995	c.3215_3216insG	p.Gly1073fs	hybrid sensor histidine kinase/response regulator
I	1654901	A	AG	frameshift_variant	HIGH	BME_RS07995	BME_RS07995	BMEI1606	BME_RS07995	c.3247dupG	p.Ala1083fs	hybrid sensor histidine kinase/response regulator
I	1654981	C	G	missense_variant	MODERATE	BME_RS07995	BME_RS07995	BMEI1606	BME_RS07995	c.3326C>G	p.Thr1109Arg	hybrid sensor histidine kinase/response regulator
I	1654982	G	C	synonymous_variant	LOW	BME_RS07995	BME_RS07995	BMEI1606	BME_RS07995	c.3327G>C	p.Thr1109Thr	hybrid sensor histidine kinase/response regulator
I	1655041	C	A	missense_variant	MODERATE	BME_RS07995	BME_RS07995	BMEI1606	BME_RS07995	c.3386C>A	p.Pro1129Gln	hybrid sensor histidine kinase/response regulator
I	1655045	N	NG	frameshift_variant	HIGH	BME_RS07995	BME_RS07995	BMEI1606	BME_RS07995	c.3390_3391insG	p.Gln1131fs	hybrid sensor histidine kinase/response regulator
I	1655047	A	C	missense_variant	MODERATE	BME_RS07995	BME_RS07995	BMEI1606	BME_RS07995	c.3392A>C	p.Gln1131Pro	hybrid sensor histidine kinase/response regulator
I	1666593	A	T	missense_variant	MODERATE	BME_RS08065	BME_RS08065	BMEI1619	WP_004685425.1	c.738T>A	p.Asp246Glu	Hsp33 family molecular chaperone
I	1671015	A	G	synonymous_variant	LOW	BME_RS08085	BME_RS08085	BMEI1624	BME_RS08085	c.1065T>C	p.Gly355Gly	two-component sensor histidine kinase
I	1671833	GG	G	frameshift_variant	HIGH	BME_RS08085	BME_RS08085	BMEI1624	BME_RS08085	c.246delC	p.Ser82fs	two-component sensor histidine kinase
I	1679131	T	C	missense_variant	MODERATE	BME_RS08110	BME_RS08110	BMEI1629	WP_004686764.1	c.838A>G	p.Asn280Asp	multidrug efflux RND transporter permease subunit
I	1680833	G	A	missense_variant	MODERATE	BME_RS08115	BME_RS08115	BMEI1630	WP_004685422.1	c.326C>T	p.Ala109Val	efflux RND transporter periplasmic adaptor subunit
I	1704331	TGCCCGTGATCATGGTCGTGCCCATGGT	T	inframe_deletion	MODERATE	BME_RS08220	BME_RS08220	BMEI1651	WP_002963435.1	c.445_471delACCATGGGCACGACCATGATCACGGGC	p.His149_Gly157del	Urease accessory protein UreE 1
I	1707305	TC	T	frameshift_variant	HIGH	BME_RS08240	BME_RS08240	BMEI1654	BME_RS08240	c.19delG	p.Gly7fs	urease subunit gamma
I	1709687	T	C	upstream_gene_variant	MODIFIER	BME_RS08220	BME_RS08220	BMEI1651	WP_002963435.1	c.-1A>G		Urease accessory protein UreE 1
I	1724787	A	G	synonymous_variant	LOW	BME_RS08335	BME_RS08335	BMEI1674	WP_004684737.1	c.786A>G	p.Lys262Lys	toll/interleukin-1 receptor domain-containing protein
I	1740335	A	G	missense_variant	MODERATE	BME_RS08440	BME_RS08440	BMEI1696	WP_004686759.1	c.320T>C	p.Phe107Ser	DUF3987 domain-containing protein
I	1746194	A	G	synonymous_variant	LOW	BME_RS08475	BME_RS08475	BMEI1707	WP_004684720.1	c.1200T>C	p.Ala400Ala	L-fuconate dehydratase
I	1747656	G	C	synonymous_variant	LOW	BME_RS08480	BME_RS08480	BMEI1708	WP_004684719.1	c.597C>G	p.Val199Val	FAA hydrolase family protein
I	1753863	T	A	missense_variant	MODERATE	BME_RS08520	BME_RS08520	BMEI1715	WP_004686758.1	c.674A>T	p.Glu225Val	sugar ABC transporter permease
I	1778203	T	C	synonymous_variant	LOW	BME_RS08625	BME_RS08625	BMEI1736	WP_002965461.1	c.327T>C	p.Arg109Arg	thiamine phosphate synthase
I	1804907	G	A	synonymous_variant	LOW	BME_RS08730	BME_RS08730	BMEI1759	WP_011005393.1	c.987C>T	p.Ser329Ser	methionine synthase
I	1805371	C	G	missense_variant	MODERATE	BME_RS08730	BME_RS08730	BMEI1759	WP_011005393.1	c.523G>C	p.Val175Leu	methionine synthase
I	1826435	A	G	synonymous_variant	LOW	BME_RS16760	BME_RS16760	BMEI1788	WP_004684684.1	c.120A>G	p.Gln40Gln	hypothetical protein
I	1831365	A	G	upstream_gene_variant	MODIFIER	BME_RS08870	BME_RS08870	BMEI1789	WP_004684683.1	c.-1T>C		RNA polymerase sigma-54 factor
I	1853789	C	G	missense_variant	MODERATE	BME_RS08990	BME_RS08990	BMEI1816	WP_041594640.1	c.443G>C	p.Arg148Pro	sensor histidine kinase
I	1856185	T	C	missense_variant	MODERATE	BME_RS09000	BME_RS09000	BMEI1818	WP_025198990.1	c.731A>G	p.Gln244Arg	ATP-dependent helicase HrpB
I	1858831	T	C	missense_variant	MODERATE	BME_RS09020	BME_RS09020	BMEI1821	WP_004686745.1	c.26T>C	p.Phe9Ser	DUF1345 domain-containing protein
I	1885079	G	C	missense_variant	MODERATE	BME_RS09095	BME_RS09095	BMEI1837	WP_011005413.1	c.3782C>G	p.Pro1261Arg	DUF3131 domain-containing protein
I	1885081	A	C	synonymous_variant	LOW	BME_RS09095	BME_RS09095	BMEI1837	WP_011005413.1	c.3780T>G	p.Leu1260Leu	DUF3131 domain-containing protein
I	1885086	C	G	missense_variant	MODERATE	BME_RS09095	BME_RS09095	BMEI1837	WP_011005413.1	c.3775G>C	p.Gly1259Arg	DUF3131 domain-containing protein
I	1885087	G	C	missense_variant	MODERATE	BME_RS09095	BME_RS09095	BMEI1837	WP_011005413.1	c.3774C>G	p.Asp1258Glu	DUF3131 domain-containing protein
I	1885222	T	TA	frameshift_variant	HIGH	BME_RS09095	BME_RS09095	BMEI1837	WP_011005413.1	c.3638dupT	p.Met1214fs	DUF3131 domain-containing protein
I	1885230	CA	C	frameshift_variant	HIGH	BME_RS09095	BME_RS09095	BMEI1837	WP_011005413.1	c.3630delT	p.Ile1210fs	DUF3131 domain-containing protein
I	1885267	A	G	synonymous_variant	LOW	BME_RS09095	BME_RS09095	BMEI1837	WP_011005413.1	c.3594T>C	p.Phe1198Phe	DUF3131 domain-containing protein
I	1885271	GT	G	frameshift_variant	HIGH	BME_RS09095	BME_RS09095	BMEI1837	WP_011005413.1	c.3589delA	p.His1197fs	DUF3131 domain-containing protein
I	1885274	A	AG	frameshift_variant	HIGH	BME_RS09095	BME_RS09095	BMEI1837	WP_011005413.1	c.3586_3587insC	p.Asp1196fs	DUF3131 domain-containing protein
I	1897426	A	G	missense_variant	MODERATE	BME_RS09145	BME_RS09145	BMEI1847	WP_005970264.1	c.356A>G	p.Asn119Ser	hypothetical protein
I	1897961	T	C	synonymous_variant	LOW	BME_RS09150	BME_RS09150	BMEI1848	WP_004684648.1	c.42T>C	p.Asn14Asn	dihydroxy-acid dehydratase
I	1911935	TC	T	frameshift_variant	HIGH	BME_RS09205	BME_RS09205	BMEI1860	BME_RS09205	c.192delG	p.Ala64fs	glycosyl transferase family 1
I	1911980	C	A	missense_variant	MODERATE	BME_RS09205	BME_RS09205	BMEI1860	BME_RS09205	c.148G>T	p.Ala50Ser	glycosyl transferase family 1
I	1911983	C	G	missense_variant	MODERATE	BME_RS09205	BME_RS09205	BMEI1860	BME_RS09205	c.145G>C	p.Gly49Arg	glycosyl transferase family 1
I	1912013	GG	G	frameshift_variant	HIGH	BME_RS09205	BME_RS09205	BMEI1860	BME_RS09205	c.114delC	p.Arg38fs	glycosyl transferase family 1
I	1912066	CC	C	frameshift_variant	HIGH	BME_RS09205	BME_RS09205	BMEI1860	BME_RS09205	c.61delG	p.Gly21fs	glycosyl transferase family 1
I	1961205	A	AG	frameshift_variant	HIGH	BME_RS09445	BME_RS09445	BMEI1906	BME_RS09445	c.892dupC	p.His298fs	NADH pyrophosphatase
I	1961465	T	A	missense_variant	MODERATE	BME_RS09445	BME_RS09445	BMEI1906	BME_RS09445	c.633A>T	p.Leu211Phe	NADH pyrophosphatase
I	1980135	C	T	missense_variant	MODERATE	BME_RS09525	BME_RS09525	BMEI1923	WP_004686736.1	c.817C>T	p.Pro273Ser	isovaleryl-CoA dehydrogenase
I	1986934	C	T	synonymous_variant	LOW	BME_RS09555	BME_RS09555	BMEI1930	WP_004684599.1	c.684C>T	p.Gly228Gly	branched chain amino acid ABC transporter substrate-binding protein
I	2003985	A	C	missense_variant	MODERATE	BME_RS09625	BME_RS09625	-	BME_RS09625	c.122T>G	p.Val41Gly	hypothetical protein
I	2004719	A	G	missense_variant	MODERATE	BME_RS09630	BME_RS09630	BMEI1945	WP_004686734.1	c.215T>C	p.Leu72Ser	enoyl-CoA hydratase
I	2013425	T	C	upstream_gene_variant	MODIFIER	BME_RS09665	BME_RS09665	BMEI1952	WP_002965239.1	c.-1A>G		D-glycerate dehydrogenase
I	2013491	T	TA	upstream_gene_variant	MODIFIER	BME_RS09665	BME_RS09665	BMEI1952	WP_002965239.1	c.-1_-1insT		D-glycerate dehydrogenase
I	2014262	G	C	missense_variant	MODERATE	BME_RS09690	BME_RS09690	BMEI1957	WP_011005448.1	c.76G>C	p.Val26Leu	beta-ketoacyl-[acyl-carrier-protein] synthase I
I	2028374	A	G	upstream_gene_variant	MODIFIER	BME_RS09730	BME_RS09730	BMEI1965	WP_004684582.1	c.-1T>C		translation initiation factor IF-2
I	2029303	A	G	missense_variant	MODERATE	BME_RS09755	BME_RS09755	BMEI1970	WP_011005450.1	c.1169T>C	p.Phe390Ser	methionine adenosyltransferase
I	2029350	A	G	synonymous_variant	LOW	BME_RS09755	BME_RS09755	BMEI1970	WP_011005450.1	c.1122T>C	p.Ile374Ile	methionine adenosyltransferase
I	2029479	T	C	synonymous_variant	LOW	BME_RS09755	BME_RS09755	BMEI1970	WP_011005450.1	c.993A>G	p.Gln331Gln	methionine adenosyltransferase
I	2029582	A	G	missense_variant	MODERATE	BME_RS09755	BME_RS09755	BMEI1970	WP_011005450.1	c.890T>C	p.Phe297Ser	methionine adenosyltransferase
I	2032819	T	C	missense_variant	MODERATE	BME_RS09765	BME_RS09765	BMEI1972	WP_011005451.1	c.38A>G	p.Asn13Ser	apolipoprotein N-acyltransferase
I	2035528	GC	G	frameshift_variant	HIGH	BME_RS09780	BME_RS09780	BMEI1975	BME_RS09780	c.72delG	p.Asn24fs	PhoH family protein
I	2040759	C	G	missense_variant	MODERATE	BME_RS09810	BME_RS09810	BMEI1981	WP_041594648.1	c.728G>C	p.Gly243Ala	aminopeptidase
I	2040761	A	C	synonymous_variant	LOW	BME_RS09810	BME_RS09810	BMEI1981	WP_041594648.1	c.726T>G	p.Thr242Thr	aminopeptidase
I	2040765	C	G	missense_variant	MODERATE	BME_RS09810	BME_RS09810	BMEI1981	WP_041594648.1	c.722G>C	p.Cys241Ser	aminopeptidase
I	2046140	C	A	missense_variant	MODERATE	BME_RS09840	BME_RS09840	BMEI1987	WP_011005456.1	c.1163G>T	p.Arg388Leu	phosphate ABC transporter, permease protein PstA
I	2061559	T	G	missense_variant	MODERATE	BME_RS09910	BME_RS09910	BMEI2002	WP_041594641.1	c.25A>C	p.Met9Leu	molecular chaperone DnaK
I	2062684	T	C	missense_variant	MODERATE	BME_RS09915	BME_RS09915	BMEI2003	WP_004686733.1	c.112A>G	p.Thr38Ala	gfo/Idh/MocA family oxidoreductase
I	2064820	T	C	missense_variant	MODERATE	BME_RS09920	BME_RS09920	BMEI2004	WP_011005467.1	c.460A>G	p.Asn154Asp	phenylalanine--tRNA ligase subunit beta
I	2064823	A	G	missense_variant	MODERATE	BME_RS09920	BME_RS09920	BMEI2004	WP_011005467.1	c.457T>C	p.Phe153Leu	phenylalanine--tRNA ligase subunit beta
I	2064901	A	G	missense_variant	MODERATE	BME_RS09920	BME_RS09920	BMEI2004	WP_011005467.1	c.379T>C	p.Phe127Leu	phenylalanine--tRNA ligase subunit beta
I	2064902	G	T	missense_variant	MODERATE	BME_RS09920	BME_RS09920	BMEI2004	WP_011005467.1	c.378C>A	p.Asp126Glu	phenylalanine--tRNA ligase subunit beta
I	2070404	G	A	missense_variant	MODERATE	BME_RS09960	BME_RS09960	BMEI2011	WP_004685293.1	c.448G>A	p.Gly150Arg	alpha/beta hydrolase
I	2071237	G	A	missense_variant	MODERATE	BME_RS09965	BME_RS09965	BMEI2012	WP_004686732.1	c.476G>A	p.Gly159Asp	benzoate transporter
I	2074365	T	C	synonymous_variant	LOW	BME_RS09990	BME_RS09990	BMEI2017	WP_002965175.1	c.283T>C	p.Leu95Leu	N-(5'-phosphoribosyl)anthranilate isomerase
I	2075987	T	G	missense_variant	MODERATE	BME_RS09995	BME_RS09995	BMEI2018	WP_004686731.1	c.1217T>G	p.Ile406Ser	tryptophan synthase subunit beta
I	2083492	T	G	missense_variant	MODERATE	BME_RS10025	BME_RS10025	BMEI2023	WP_011005472.1	c.364A>C	p.Met122Leu	double-strand break repair helicase AddA
I	2083507	T	C	missense_variant	MODERATE	BME_RS10025	BME_RS10025	BMEI2023	WP_011005472.1	c.349A>G	p.Lys117Glu	double-strand break repair helicase AddA
I	2083536	C	G	missense_variant	MODERATE	BME_RS10025	BME_RS10025	BMEI2023	WP_011005472.1	c.320G>C	p.Ser107Thr	double-strand break repair helicase AddA
I	2083543	C	G	missense_variant	MODERATE	BME_RS10025	BME_RS10025	BMEI2023	WP_011005472.1	c.313G>C	p.Val105Leu	double-strand break repair helicase AddA
I	2104436	C	T	synonymous_variant	LOW	BME_RS10120	BME_RS10120	BMEI2044	WP_002967036.1	c.444G>A	p.Val148Val	DUF2628 domain-containing protein
I	2106163	A	G	missense_variant	MODERATE	BME_RS10130	BME_RS10130	BMEI2047	WP_004686729.1	c.268A>G	p.Thr90Ala	HslU--HslV peptidase proteolytic subunit
I	2109946	AG	A	frameshift_variant	HIGH	BME_RS10150	BME_RS10150	BMEI2051	WP_041594642.1	c.6delC	p.Ile2fs	DNA mismatch repair protein MutS
II	52085	C	T	upstream_gene_variant	MODIFIER	BME_RS10400	BME_RS10400	BMEII0042	WP_002966528.1	c.-1G>A		heat-shock protein IbpA
II	72951	A	C	missense_variant	MODERATE	BME_RS10540	BME_RS10540	-	BME_RS10540	c.497T>G	p.Ile166Arg	RNA polymerase subunit sigma-24
II	72987	C	G	missense_variant	MODERATE	BME_RS10540	BME_RS10540	-	BME_RS10540	c.461G>C	p.Gly154Ala	RNA polymerase subunit sigma-24
II	73002	C	CT	frameshift_variant	HIGH	BME_RS10540	BME_RS10540	-	BME_RS10540	c.445_446insA	p.Gly149fs	RNA polymerase subunit sigma-24
II	73003	C	T	missense_variant	MODERATE	BME_RS10540	BME_RS10540	-	BME_RS10540	c.445G>A	p.Gly149Arg	RNA polymerase subunit sigma-24
II	73004	C	G	synonymous_variant	LOW	BME_RS10540	BME_RS10540	-	BME_RS10540	c.444G>C	p.Gly148Gly	RNA polymerase subunit sigma-24
II	73005	C	A	missense_variant	MODERATE	BME_RS10540	BME_RS10540	-	BME_RS10540	c.443G>T	p.Gly148Val	RNA polymerase subunit sigma-24
II	73026	T	C	missense_variant	MODERATE	BME_RS10540	BME_RS10540	-	BME_RS10540	c.422A>G	p.Asp141Gly	RNA polymerase subunit sigma-24
II	73040	A	C	missense_variant	MODERATE	BME_RS10540	BME_RS10540	-	BME_RS10540	c.408T>G	p.Asp136Glu	RNA polymerase subunit sigma-24
II	73072	G	T	missense_variant	MODERATE	BME_RS10540	BME_RS10540	-	BME_RS10540	c.376C>A	p.Gln126Lys	RNA polymerase subunit sigma-24
II	73073	C	G	synonymous_variant	LOW	BME_RS10540	BME_RS10540	-	BME_RS10540	c.375G>C	p.Arg125Arg	RNA polymerase subunit sigma-24
II	73086	C	G	missense_variant	MODERATE	BME_RS10540	BME_RS10540	-	BME_RS10540	c.362G>C	p.Gly121Ala	RNA polymerase subunit sigma-24
II	73094	T	C	synonymous_variant	LOW	BME_RS10540	BME_RS10540	-	BME_RS10540	c.354A>G	p.Glu118Glu	RNA polymerase subunit sigma-24
II	73114	C	T	missense_variant	MODERATE	BME_RS10540	BME_RS10540	-	BME_RS10540	c.334G>A	p.Val112Met	RNA polymerase subunit sigma-24
II	73145	C	T	synonymous_variant	LOW	BME_RS10540	BME_RS10540	-	BME_RS10540	c.303G>A	p.Ala101Ala	RNA polymerase subunit sigma-24
II	78880	A	C	missense_variant	MODERATE	entE	BME_RS10570	BMEII0078	WP_011005507.1	c.485A>C	p.His162Pro	2,3-dihydroxybenzoate-AMP ligase
II	78932	T	C	synonymous_variant	LOW	entE	BME_RS10570	BMEII0078	WP_011005507.1	c.537T>C	p.Pro179Pro	2,3-dihydroxybenzoate-AMP ligase
II	91892	TT	T	frameshift_variant	HIGH	BME_RS10635	BME_RS10635	BMEII0091	BME_RS10635	c.70delA	p.Lys24fs	replication initiation protein RepC
II	92048	TT	T	upstream_gene_variant	MODIFIER	BME_RS10625	BME_RS10625	BMEII0089	WP_004681131.1	c.-1delA		ribokinase
II	92326	C	A	upstream_gene_variant	MODIFIER	BME_RS10625	BME_RS10625	BMEII0089	WP_004681131.1	c.-1G>T		ribokinase
II	92755	A	AA	frameshift_variant	HIGH	BME_RS10640	BME_RS10640	BMEII0092	WP_011005511.1	c.563dupT	p.Ser189fs	plasmid partitioning protein RepB
II	92833	GC	G	frameshift_variant	HIGH	BME_RS10640	BME_RS10640	BMEII0092	WP_011005511.1	c.485delG	p.Leu162fs	plasmid partitioning protein RepB
II	94516	G	C	missense_variant	MODERATE	BME_RS10645	BME_RS10645	BMEII0093	WP_002966579.1	c.61C>G	p.Arg21Gly	plasmid partitioning protein RepA
II	95521	T	C	missense_variant	MODERATE	BME_RS10655	BME_RS10655	BMEII0096	WP_004686823.1	c.44T>C	p.Leu15Pro	oxygen-independent coproporphyrinogen III oxidase
II	97108	A	G	upstream_gene_variant	MODIFIER	BME_RS10640	BME_RS10640	BMEII0092	WP_011005511.1	c.-1T>C		plasmid partitioning protein RepB
II	98596	T	C	missense_variant	MODERATE	BME_RS10660	BME_RS10660	BMEII0097	WP_025198992.1	c.1442T>C	p.Ile481Thr	heavy metal translocating P-type ATPase
II	114598	C	T	stop_gained	HIGH	BME_RS10730	BME_RS10730	BMEII0112	WP_004685898.1	c.895C>T	p.Gln299*	ABC transporter ATP-binding protein
II	126929	TG	T	frameshift_variant	HIGH	BME_RS10790	BME_RS10790	-	BME_RS10790	c.1096delC	p.Pro366fs	aldehyde dehydrogenase
II	126944	C	G	missense_variant	MODERATE	BME_RS10790	BME_RS10790	-	BME_RS10790	c.1082G>C	p.Arg361Pro	aldehyde dehydrogenase
II	126945	G	C	missense_variant	MODERATE	BME_RS10790	BME_RS10790	-	BME_RS10790	c.1081C>G	p.Arg361Gly	aldehyde dehydrogenase
II	126951	C	G	missense_variant	MODERATE	BME_RS10790	BME_RS10790	-	BME_RS10790	c.1075G>C	p.Gly359Arg	aldehyde dehydrogenase
II	126952	G	C	missense_variant	MODERATE	BME_RS10790	BME_RS10790	-	BME_RS10790	c.1074C>G	p.Ser358Arg	aldehyde dehydrogenase
II	127042	C	CG	frameshift_variant	HIGH	BME_RS10790	BME_RS10790	-	BME_RS10790	c.983dupC	p.Ala329fs	aldehyde dehydrogenase
II	127066	G	GG	frameshift_variant	HIGH	BME_RS10790	BME_RS10790	-	BME_RS10790	c.959_960insC	p.Met320fs	aldehyde dehydrogenase
II	127127	G	GC	frameshift_variant	HIGH	BME_RS10790	BME_RS10790	-	BME_RS10790	c.898dupG	p.Ser301fs	aldehyde dehydrogenase
II	127135	A	C	synonymous_variant	LOW	BME_RS10790	BME_RS10790	-	BME_RS10790	c.891T>G	p.Leu297Leu	aldehyde dehydrogenase
II	127205	T	TG	frameshift_variant	HIGH	BME_RS10790	BME_RS10790	-	BME_RS10790	c.820dupC	p.Arg274fs	aldehyde dehydrogenase
II	127374	G	GC	frameshift_variant	HIGH	BME_RS10790	BME_RS10790	-	BME_RS10790	c.651dupG	p.Ala218fs	aldehyde dehydrogenase
II	127836	C	G	missense_variant	MODERATE	BME_RS10790	BME_RS10790	-	BME_RS10790	c.190G>C	p.Asp64His	aldehyde dehydrogenase
II	127837	G	C	synonymous_variant	LOW	BME_RS10790	BME_RS10790	-	BME_RS10790	c.189C>G	p.Arg63Arg	aldehyde dehydrogenase
II	128924	C	T	missense_variant	MODERATE	BME_RS10795	BME_RS10795	BMEII0126	WP_041594651.1	c.625G>A	p.Val209Ile	APC family permease
II	129425	AC	A	frameshift_variant	HIGH	BME_RS10795	BME_RS10795	BMEII0126	WP_041594651.1	c.123delG	p.Ala41fs	APC family permease
II	129430	C	CC	frameshift_variant	HIGH	BME_RS10795	BME_RS10795	BMEII0126	WP_041594651.1	c.118dupG	p.Ala40fs	APC family permease
II	129438	C	G	synonymous_variant	LOW	BME_RS10795	BME_RS10795	BMEII0126	WP_041594651.1	c.111G>C	p.Ser37Ser	APC family permease
II	129440	A	C	missense_variant	MODERATE	BME_RS10795	BME_RS10795	BMEII0126	WP_041594651.1	c.109T>G	p.Ser37Ala	APC family permease
II	129441	T	A	synonymous_variant	LOW	BME_RS10795	BME_RS10795	BMEII0126	WP_041594651.1	c.108A>T	p.Thr36Thr	APC family permease
II	129531	G	T	missense_variant	MODERATE	BME_RS10795	BME_RS10795	BMEII0126	WP_041594651.1	c.18C>A	p.Asp6Glu	APC family permease
II	129769	G	A	upstream_gene_variant	MODIFIER	BME_RS10785	BME_RS10785	BMEII0123	WP_004681061.1	c.-1C>T		amidohydrolase
II	131209	C	T	missense_variant	MODERATE	BME_RS10805	BME_RS10805	BMEII0128	WP_011005524.1	c.589C>T	p.His197Tyr	hypothetical protein
II	131210	A	C	missense_variant	MODERATE	BME_RS10805	BME_RS10805	BMEII0128	WP_011005524.1	c.590A>C	p.His197Pro	hypothetical protein
II	131211	T	G	missense_variant	MODERATE	BME_RS10805	BME_RS10805	BMEII0128	WP_011005524.1	c.591T>G	p.His197Gln	hypothetical protein
II	132672	A	C	missense_variant	MODERATE	BME_RS10815	BME_RS10815	BMEII0130	WP_002967140.1	c.142A>C	p.Lys48Gln	aspartate aminotransferase family protein
II	137710	A	C	synonymous_variant	LOW	BME_RS10840	BME_RS10840	BMEII0135	WP_004681041.1	c.441A>C	p.Gly147Gly	5-carboxymethyl-2-hydroxymuconate semialdehyde dehydrogenase
II	153299	T	C	missense_variant	MODERATE	BME_RS10900	BME_RS10900	BMEII0148	WP_004686820.1	c.6529A>G	p.Thr2177Ala	autotransporter outer membrane beta-barrel domain-containing protein
II	211033	C	T	missense_variant	MODERATE	BME_RS11170	BME_RS11170	BMEII0199	WP_004684753.1	c.559G>A	p.Ala187Thr	ABC transporter ATP-binding protein
II	242221	C	T	synonymous_variant	LOW	BME_RS11300	BME_RS11300	BMEII0226	WP_002965582.1	c.18G>A	p.Glu6Glu	GntR family transcriptional regulator
II	274806	T	G	missense_variant	MODERATE	BME_RS17035	BME_RS17035	-	WP_077281787.1	c.131T>G	p.Leu44Arg	hypothetical protein
II	274839	GG	G	frameshift_variant	HIGH	BME_RS17035	BME_RS17035	-	WP_077281787.1	c.165delG	p.Gly55fs	hypothetical protein
II	280691	C	T	missense_variant	MODERATE	BME_RS11500	BME_RS11500	BMEII0268	WP_004686909.1	c.671G>A	p.Cys224Tyr	succinyl-diaminopimelate desuccinylase
II	288571	A	C	synonymous_variant	LOW	BME_RS11535	BME_RS11535	BMEII0275	WP_004682443.1	c.255T>G	p.Leu85Leu	membrane protein insertase YidC
II	296837	C	G	missense_variant	MODERATE	BME_RS11585	BME_RS11585	BMEII0284	WP_041594652.1	c.525C>G	p.Asn175Lys	ABC transporter substrate-binding protein
II	296838	G	C	missense_variant	MODERATE	BME_RS11585	BME_RS11585	BMEII0284	WP_041594652.1	c.526G>C	p.Ala176Pro	ABC transporter substrate-binding protein
II	299848	T	C	synonymous_variant	LOW	BME_RS11600	BME_RS11600	BMEII0287	WP_004682424.1	c.153T>C	p.Thr51Thr	ABC transporter ATP-binding protein
II	302392	G	GG	frameshift_variant	HIGH	BME_RS11610	BME_RS11610	BMEII0289	WP_004686907.1	c.814dupG	p.Glu272fs	amidase
II	307437	C	T	missense_variant	MODERATE	BME_RS11630	BME_RS11630	-	WP_041594653.1	c.524C>T	p.Ala175Val	DUF2778 domain-containing protein
II	307767	T	C	missense_variant	MODERATE	BME_RS11630	BME_RS11630	-	WP_041594653.1	c.854T>C	p.Leu285Pro	DUF2778 domain-containing protein
II	314602	TG	T	upstream_gene_variant	MODIFIER	BME_RS11660	BME_RS11660	BMEII0299	WP_004682413.1	c.-1delC		IclR family transcriptional regulator
II	315703	T	G	synonymous_variant	LOW	BME_RS17055	BME_RS17055	BMEII0300	WP_080502843.1	c.984T>G	p.Leu328Leu	hypothetical protein
II	315707	GC	G	frameshift_variant	HIGH	BME_RS17055	BME_RS17055	BMEII0300	WP_080502843.1	c.989delC	p.Pro330fs	hypothetical protein
II	315792	C	G	missense_variant	MODERATE	BME_RS17055	BME_RS17055	BMEII0300	WP_080502843.1	c.1073C>G	p.Ala358Gly	hypothetical protein
II	315794	C	G	missense_variant	MODERATE	BME_RS17055	BME_RS17055	BMEII0300	WP_080502843.1	c.1075C>G	p.Pro359Ala	hypothetical protein
II	315839	T	C	missense_variant	MODERATE	BME_RS17055	BME_RS17055	BMEII0300	WP_080502843.1	c.1120T>C	p.Trp374Arg	hypothetical protein
II	315840	G	T	missense_variant	MODERATE	BME_RS17055	BME_RS17055	BMEII0300	WP_080502843.1	c.1121G>T	p.Trp374Leu	hypothetical protein
II	315887	C	T	synonymous_variant	LOW	BME_RS17055	BME_RS17055	BMEII0300	WP_080502843.1	c.1168C>T	p.Leu390Leu	hypothetical protein
II	317242	G	A	missense_variant	MODERATE	BME_RS17055	BME_RS17055	BMEII0300	WP_080502843.1	c.2523G>A	p.Met841Ile	hypothetical protein
II	317288	G	A	missense_variant	MODERATE	BME_RS17055	BME_RS17055	BMEII0300	WP_080502843.1	c.2569G>A	p.Gly857Arg	hypothetical protein
II	323584	T	G	synonymous_variant	LOW	BME_RS11705	BME_RS11705	BMEII0307	WP_004682388.1	c.309A>C	p.Ala103Ala	WD40 repeat domain-containing protein
II	339840	G	GAAGGCAGTAGGGCAGT	upstream_gene_variant	MODIFIER	BME_RS11790	BME_RS11790	BMEII0327	WP_002965679.1	c.-1_-1insAAGGCAGTAGGGCAGT		HAD family phosphatase
II	339873	C	CCCTTACTC	upstream_gene_variant	MODIFIER	BME_RS11790	BME_RS11790	BMEII0327	WP_002965679.1	c.-1_-1insCCTTACTC		HAD family phosphatase
II	343370	T	C	stop_lost	HIGH	BME_RS11800	BME_RS11800	-	BME_RS11800	c.254A>G	p.Ter85Trpext*?	hypothetical protein
II	351460	T	G	missense_variant	MODERATE	BME_RS11845	BME_RS11845	BMEII0340	WP_011005587.1	c.859A>C	p.Lys287Gln	branched-chain amino acid ABC transporter permease
II	351523	A	G	synonymous_variant	LOW	BME_RS11845	BME_RS11845	BMEII0340	WP_011005587.1	c.796T>C	p.Leu266Leu	branched-chain amino acid ABC transporter permease
II	351551	T	C	synonymous_variant	LOW	BME_RS11845	BME_RS11845	BMEII0340	WP_011005587.1	c.768A>G	p.Gln256Gln	branched-chain amino acid ABC transporter permease
II	358445	C	T	missense_variant	MODERATE	BME_RS11885	BME_RS11885	-	BME_RS11885	c.397C>T	p.Arg133Cys	hypothetical protein
II	391413	A	G	upstream_gene_variant	MODIFIER	BME_RS12005	BME_RS12005	BMEII0371	WP_002965721.1	c.-1T>C		aspartate aminotransferase family protein
II	400467	A	C	synonymous_variant	LOW	BME_RS12060	BME_RS12060	BMEII0382	WP_002965733.1	c.1359A>C	p.Gly453Gly	AcrB/AcrD/AcrF family protein
II	413705	A	G	synonymous_variant	LOW	BME_RS12110	BME_RS12110	BMEII0392	BME_RS12110	c.702T>C	p.Phe234Phe	RNA-binding transcriptional accessory protein
II	441946	C	G	missense_variant	MODERATE	BME_RS12260	BME_RS12260	BMEII0423	WP_011005604.1	c.476C>G	p.Ala159Gly	fructose-bisphosphate aldolase class II
II	447810	G	C	synonymous_variant	LOW	BME_RS12290	BME_RS12290	BMEII0429	WP_004682238.1	c.321C>G	p.Gly107Gly	glycerol-3-phosphate dehydrogenase
II	452605	A	G	missense_variant	MODERATE	BME_RS12305	BME_RS12305	BMEII0432	WP_011005606.1	c.1513A>G	p.Thr505Ala	sugar ABC transporter ATP-binding protein
II	453999	A	AG	frameshift_variant	HIGH	BME_RS12315	BME_RS12315	BMEII0435	BME_RS12315	c.133dupG	p.Ala45fs	D-ribose ABC transporter substrate-binding protein
II	455876	G	A	upstream_gene_variant	MODIFIER	BME_RS12325	BME_RS12325	BMEII0437	WP_011005608.1	c.-1G>A		hypothetical protein
II	457081	G	C	missense_variant	MODERATE	BME_RS12325	BME_RS12325	BMEII0437	WP_011005608.1	c.616G>C	p.Val206Leu	hypothetical protein
II	457227	T	G	missense_variant	MODERATE	BME_RS12325	BME_RS12325	BMEII0437	WP_011005608.1	c.762T>G	p.His254Gln	hypothetical protein
II	470475	G	C	missense_variant	MODERATE	BME_RS12380	BME_RS12380	-	BME_RS12380	c.2356C>G	p.Gln786Glu	DEAD/DEAH box helicase
II	470584	GC	G	frameshift_variant	HIGH	BME_RS12380	BME_RS12380	-	BME_RS12380	c.2246delG	p.Val749fs	DEAD/DEAH box helicase
II	476204	C	T	start_lost	HIGH	BME_RS12395	BME_RS12395	BMEII0452	WP_002965803.1	c.3G>A	p.Met1?	hypothetical protein
II	477744	G	A	upstream_gene_variant	MODIFIER	BME_RS12380	BME_RS12380	-	BME_RS12380	c.-1C>T		DEAD/DEAH box helicase
II	478180	G	C	synonymous_variant	LOW	BME_RS17165	BME_RS17165	-	BME_RS17165	c.75C>G	p.Ala25Ala	hypothetical protein
II	504605	C	G	missense_variant	MODERATE	BME_RS12530	BME_RS12530	BMEII0479	WP_004686895.1	c.848C>G	p.Ala283Gly	ABC transporter substrate-binding protein
II	511833	C	CC	frameshift_variant	HIGH	BME_RS12565	BME_RS12565	-	BME_RS12565	c.136dupC	p.Gln46fs	nickel ABC transporter permease subunit NikB
II	511966	G	GC	frameshift_variant	HIGH	BME_RS12565	BME_RS12565	-	BME_RS12565	c.269dupC	p.Ala91fs	nickel ABC transporter permease subunit NikB
II	512833	C	T	missense_variant	MODERATE	BME_RS12570	BME_RS12570	BMEII0489	WP_041594655.1	c.196C>T	p.Arg66Trp	nickel ABC transporter permease subunit NikC
II	512836	G	C	missense_variant	MODERATE	BME_RS12570	BME_RS12570	BMEII0489	WP_041594655.1	c.199G>C	p.Val67Leu	nickel ABC transporter permease subunit NikC
II	512860	A	G	missense_variant	MODERATE	BME_RS12570	BME_RS12570	BMEII0489	WP_041594655.1	c.223A>G	p.Asn75Asp	nickel ABC transporter permease subunit NikC
II	523476	G	A	synonymous_variant	LOW	BME_RS12615	BME_RS12615	BMEII0497	WP_004682131.1	c.2067G>A	p.Ala689Ala	3-hydroxyacyl-CoA dehydrogenase
II	526789	C	G	synonymous_variant	LOW	BME_RS12630	BME_RS12630	BMEII0500	WP_004682127.1	c.435G>C	p.Leu145Leu	lysine--tRNA ligase
II	526822	A	G	synonymous_variant	LOW	BME_RS12630	BME_RS12630	BMEII0500	WP_004682127.1	c.402T>C	p.Ala134Ala	lysine--tRNA ligase
II	543503	A	G	synonymous_variant	LOW	BME_RS12710	BME_RS12710	BMEII0516	WP_004682104.1	c.82T>C	p.Leu28Leu	AzlD family protein
II	550706	C	T	upstream_gene_variant	MODIFIER	BME_RS12735	BME_RS12735	-	WP_002965873.1	c.-1G>A		FAD-binding oxidoreductase
II	555806	G	A	upstream_gene_variant	MODIFIER	BME_RS12770	BME_RS12770	BMEII0528	WP_004682088.1	c.-1C>T		glutamate--cysteine ligase
II	559223	G	GTCGTCTATC	inframe_insertion	MODERATE	BME_RS12795	BME_RS12795	BMEII0533	WP_004686888.1	c.462_463insTCGTCTATC	p.Arg154_Lys155insSerSerIle	HlyD family secretion protein
II	563445	C	T	upstream_gene_variant	MODIFIER	BME_RS12840	BME_RS12840	BMEII0543	WP_002965897.1	c.-1C>T		SDR family oxidoreductase
II	564644	C	T	missense_variant	MODERATE	BME_RS12815	BME_RS12815	BMEII0539	WP_004684894.1	c.319G>A	p.Ala107Thr	hypothetical protein
II	565307	G	T	synonymous_variant	LOW	BME_RS12820	BME_RS12820	BMEII0540	WP_002965893.1	c.54C>A	p.Val18Val	RidA family protein
II	568473	T	C	synonymous_variant	LOW	BME_RS12840	BME_RS12840	BMEII0543	WP_002965897.1	c.501T>C	p.Phe167Phe	SDR family oxidoreductase
II	583680	G	GG	upstream_gene_variant	MODIFIER	BME_RS12895	BME_RS12895	BMEII0553	WP_004682047.1	c.-1_-1insC		alcohol dehydrogenase
II	584352	T	C	upstream_gene_variant	MODIFIER	BME_RS12900	BME_RS12900	BMEII0554	WP_004682044.1	c.-1A>G		glutamine synthetase
II	596058	C	G	missense_variant	MODERATE	BME_RS12955	BME_RS12955	-	BME_RS12955	c.397C>G	p.Arg133Gly	iron ABC transporter permease
II	596059	G	C	missense_variant	MODERATE	BME_RS12955	BME_RS12955	-	BME_RS12955	c.398G>C	p.Arg133Pro	iron ABC transporter permease
II	596132	A	AG	frameshift_variant	HIGH	BME_RS12955	BME_RS12955	-	BME_RS12955	c.471_472insG	p.Pro158fs	iron ABC transporter permease
II	596299	GC	G	frameshift_variant	HIGH	BME_RS12955	BME_RS12955	-	BME_RS12955	c.639delC	p.Ala213fs	iron ABC transporter permease
II	596339	C	G	synonymous_variant	LOW	BME_RS12955	BME_RS12955	-	BME_RS12955	c.678C>G	p.Thr226Thr	iron ABC transporter permease
II	603196	G	C	missense_variant	MODERATE	BME_RS12980	BME_RS12980	BMEII0571	WP_041594656.1	c.145C>G	p.Arg49Gly	3D-(3,5/4)-trihydroxycyclohexane-1,2-dione acylhydrolase (decyclizing)
II	620658	CC	C	frameshift_variant	HIGH	BME_RS13060	BME_RS13060	-	BME_RS13060	c.1312delC	p.Arg438fs	iron ABC transporter permease
II	632125	C	G	missense_variant	MODERATE	BME_RS13120	BME_RS13120	BMEII0598	WP_041594665.1	c.1127G>C	p.Arg376Pro	Ppx/GppA family phosphatase
II	632126	G	C	missense_variant	MODERATE	BME_RS13120	BME_RS13120	BMEII0598	WP_041594665.1	c.1126C>G	p.Arg376Gly	Ppx/GppA family phosphatase
II	632138	C	G	missense_variant	MODERATE	BME_RS13120	BME_RS13120	BMEII0598	WP_041594665.1	c.1114G>C	p.Val372Leu	Ppx/GppA family phosphatase
II	632139	G	C	missense_variant	MODERATE	BME_RS13120	BME_RS13120	BMEII0598	WP_041594665.1	c.1113C>G	p.Phe371Leu	Ppx/GppA family phosphatase
II	648118	A	T	missense_variant	MODERATE	BME_RS13180	BME_RS13180	BMEII0610	WP_004686885.1	c.326T>A	p.Leu109His	FAD-binding dehydrogenase
II	651352	A	AT	upstream_gene_variant	MODIFIER	BME_RS13175	BME_RS13175	-	WP_002968467.1	c.-1_-1insA		DUF3775 domain-containing protein
II	653292	C	G	missense_variant	MODERATE	BME_RS13210	BME_RS13210	-	BME_RS13210	c.362C>G	p.Pro121Arg	guanine permease
II	653293	G	C	synonymous_variant	LOW	BME_RS13210	BME_RS13210	-	BME_RS13210	c.363G>C	p.Pro121Pro	guanine permease
II	653327	A	AG	frameshift_variant	HIGH	BME_RS13210	BME_RS13210	-	BME_RS13210	c.397_398insG	p.Thr133fs	guanine permease
II	653794	CC	C	frameshift_variant	HIGH	BME_RS13210	BME_RS13210	-	BME_RS13210	c.865delC	p.Leu289fs	guanine permease
II	653798	C	G	missense_variant	MODERATE	BME_RS13210	BME_RS13210	-	BME_RS13210	c.868C>G	p.Pro290Ala	guanine permease
II	654235	CG	C	upstream_gene_variant	MODIFIER	BME_RS13185	BME_RS13185	BMEII0611	WP_002965969.1	c.-1delC		sulfite exporter TauE/SafE family protein
II	654948	C	T	upstream_gene_variant	MODIFIER	BME_RS13190	BME_RS13190	-	BME_RS13190	c.-1G>A		branched chain amino acid aminotransferase
II	658132	T	G	synonymous_variant	LOW	BME_RS17255	BME_RS17255	BMEII0622	WP_005971262.1	c.441A>C	p.Ile147Ile	sn-glycerol-3-phosphate transport system permease ugpE
II	666092	CC	C	frameshift_variant	HIGH	BME_RS13265	BME_RS13265	-	BME_RS13265	c.788delG	p.Trp263fs	branched-chain amino acid ABC transporter permease
II	666179	GC	G	frameshift_variant	HIGH	BME_RS13265	BME_RS13265	-	BME_RS13265	c.701delG	p.Ala234fs	branched-chain amino acid ABC transporter permease
II	666433	C	CG	frameshift_variant	HIGH	BME_RS13265	BME_RS13265	-	BME_RS13265	c.447dupC	p.Ter150fs	branched-chain amino acid ABC transporter permease
II	673988	T	A	upstream_gene_variant	MODIFIER	BME_RS13275	BME_RS13275	BMEII0633	WP_004681928.1	c.-1A>T		branched-chain amino acid ABC transporter substrate-binding protein
II	673990	A	G	upstream_gene_variant	MODIFIER	BME_RS13275	BME_RS13275	BMEII0633	WP_004681928.1	c.-1T>C		branched-chain amino acid ABC transporter substrate-binding protein
II	673991	A	C	upstream_gene_variant	MODIFIER	BME_RS13275	BME_RS13275	BMEII0633	WP_004681928.1	c.-1T>G		branched-chain amino acid ABC transporter substrate-binding protein
II	673997	A	G	upstream_gene_variant	MODIFIER	BME_RS13275	BME_RS13275	BMEII0633	WP_004681928.1	c.-1T>C		branched-chain amino acid ABC transporter substrate-binding protein
II	674000	T	G	upstream_gene_variant	MODIFIER	BME_RS13275	BME_RS13275	BMEII0633	WP_004681928.1	c.-1A>C		branched-chain amino acid ABC transporter substrate-binding protein
II	674002	T	C	upstream_gene_variant	MODIFIER	BME_RS13275	BME_RS13275	BMEII0633	WP_004681928.1	c.-1A>G		branched-chain amino acid ABC transporter substrate-binding protein
II	674004	C	T	upstream_gene_variant	MODIFIER	BME_RS13275	BME_RS13275	BMEII0633	WP_004681928.1	c.-1G>A		branched-chain amino acid ABC transporter substrate-binding protein
II	674005	C	G	upstream_gene_variant	MODIFIER	BME_RS13275	BME_RS13275	BMEII0633	WP_004681928.1	c.-1G>C		branched-chain amino acid ABC transporter substrate-binding protein
II	674012	T	G	upstream_gene_variant	MODIFIER	BME_RS13275	BME_RS13275	BMEII0633	WP_004681928.1	c.-1A>C		branched-chain amino acid ABC transporter substrate-binding protein
II	674015	A	G	upstream_gene_variant	MODIFIER	BME_RS13275	BME_RS13275	BMEII0633	WP_004681928.1	c.-1T>C		branched-chain amino acid ABC transporter substrate-binding protein
II	674018	T	G	upstream_gene_variant	MODIFIER	BME_RS13275	BME_RS13275	BMEII0633	WP_004681928.1	c.-1A>C		branched-chain amino acid ABC transporter substrate-binding protein
II	681514	C	T	missense_variant	MODERATE	BME_RS13360	BME_RS13360	BMEII0650	WP_002971235.1	c.566G>A	p.Gly189Asp	DNA polymerase III subunit epsilon
II	695831	C	G	missense_variant	MODERATE	BME_RS13445	BME_RS13445	BMEII0665	WP_011005669.1	c.2218G>C	p.Val740Leu	ribonuclease R
II	730527	G	A	missense_variant	MODERATE	BME_RS13575	BME_RS13575	BMEII0688	WP_011005674.1	c.1835G>A	p.Gly612Asp	transcription-repair coupling factor
II	733574	A	AG	upstream_gene_variant	MODIFIER	BME_RS13585	BME_RS13585	BMEII0690	WP_004681889.1	c.-1_-1insC		DsbA family protein
II	733579	C	T	upstream_gene_variant	MODIFIER	BME_RS13585	BME_RS13585	BMEII0690	WP_004681889.1	c.-1G>A		DsbA family protein
II	733580	C	CC	upstream_gene_variant	MODIFIER	BME_RS13585	BME_RS13585	BMEII0690	WP_004681889.1	c.-1_-1insG		DsbA family protein
II	733583	T	TCCGC	upstream_gene_variant	MODIFIER	BME_RS13585	BME_RS13585	BMEII0690	WP_004681889.1	c.-1_-1insGCGG		DsbA family protein
II	733585	G	GCTT	upstream_gene_variant	MODIFIER	BME_RS13585	BME_RS13585	BMEII0690	WP_004681889.1	c.-1_-1insAAG		DsbA family protein
II	738700	C	T	missense_variant	MODERATE	BME_RS13610	BME_RS13610	BMEII0695	WP_004686877.1	c.86C>T	p.Ala29Val	phosphatidylcholine synthase
II	747148	A	G	missense_variant	MODERATE	BME_RS13650	BME_RS13650	BMEII0704	WP_004686876.1	c.193T>C	p.Phe65Leu	bacterioferritin
II	747302	A	C	missense_variant	MODERATE	BME_RS13650	BME_RS13650	BMEII0704	WP_004686876.1	c.39T>G	p.Asp13Glu	bacterioferritin
II	753281	T	C	synonymous_variant	LOW	BME_RS13705	BME_RS13705	BMEII0713	BME_RS13705	c.657T>C	p.Arg219Arg	transposase
II	753282	G	T	missense_variant	MODERATE	BME_RS13705	BME_RS13705	BMEII0713	BME_RS13705	c.658G>T	p.Ala220Ser	transposase
II	769839	G	GG	upstream_gene_variant	MODIFIER	BME_RS13765	BME_RS13765	-	BME_RS13765	c.-1_-1insC		N-acetylglucosaminyltransferase
II	779587	G	C	missense_variant	MODERATE	BME_RS13825	BME_RS13825	-	WP_041594657.1	c.484G>C	p.Val162Leu	DNA translocase FtsK
II	789745	C	G	missense_variant	MODERATE	BME_RS13865	BME_RS13865	BMEII0751	WP_041594658.1	c.1015G>C	p.Gly339Arg	gfo/Idh/MocA family oxidoreductase
II	797484	C	CGC	frameshift_variant	HIGH	BME_RS13905	BME_RS13905	BMEII0759	BME_RS13905	c.81_82insGC	p.Arg28fs	cytochrome d ubiquinol oxidase subunit II
II	797501	G	A	missense_variant	MODERATE	BME_RS13905	BME_RS13905	BMEII0759	BME_RS13905	c.65C>T	p.Ala22Val	cytochrome d ubiquinol oxidase subunit II
II	799561	G	C	synonymous_variant	LOW	BME_RS13915	BME_RS13915	BMEII0761	WP_004681854.1	c.1413C>G	p.Ala471Ala	thiol reductant ABC exporter subunit CydC
II	804508	T	G	synonymous_variant	LOW	BME_RS13940	BME_RS13940	BMEII0767	WP_004681851.1	c.309A>C	p.Thr103Thr	Na+/H+ antiporter subunit E
II	805448	G	T	missense_variant	MODERATE	BME_RS13945	BME_RS13945	BMEII0768	WP_011005702.1	c.994C>A	p.Pro332Thr	monovalent cation/H+ antiporter subunit D
II	805493	T	A	missense_variant	MODERATE	BME_RS13945	BME_RS13945	BMEII0768	WP_011005702.1	c.949A>T	p.Thr317Ser	monovalent cation/H+ antiporter subunit D
II	815553	C	A	missense_variant	MODERATE	BME_RS13985	BME_RS13985	BMEII0776	WP_011005704.1	c.655C>A	p.His219Asn	8-amino-7-oxononanoate synthase
II	821389	G	A	synonymous_variant	LOW	BME_RS14020	BME_RS14020	BMEII0782	WP_004681843.1	c.249C>T	p.Ala83Ala	glycosyl hydrolase
II	821652	T	C	upstream_gene_variant	MODIFIER	BME_RS15780	BME_RS15780	BMEII0780	WP_002966141.1	c.-1A>G		hypothetical protein
II	839518	T	C	missense_variant	MODERATE	BME_RS14125	BME_RS14125	BMEII0803	WP_004686871.1	c.178A>G	p.Thr60Ala	hemolysin secretion protein D
II	850006	T	TC	frameshift_variant	HIGH	BME_RS14185	BME_RS14185	BMEII0815	WP_041594659.1	c.695dupC	p.Trp233fs	AMP-binding protein
II	850012	G	GC	frameshift_variant	HIGH	BME_RS14185	BME_RS14185	BMEII0815	WP_041594659.1	c.701dupC	p.Ala235fs	AMP-binding protein
II	862320	C	CC	frameshift_variant	HIGH	BME_RS14245	BME_RS14245	-	BME_RS14245	c.624dupG	p.Gly209fs	SAM-dependent methyltransferase
II	874925	A	C	missense_variant	MODERATE	BME_RS14295	BME_RS14295	BMEII0839	WP_041594660.1	c.421A>C	p.Met141Leu	undecaprenyl/decaprenyl-phosphate alpha-N-acetylglucosaminyl 1-phosphate transferase
II	880151	T	C	upstream_gene_variant	MODIFIER	BME_RS17350	BME_RS17350	-	WP_004686867.1	c.-1T>C		hypothetical protein
II	880161	A	G	upstream_gene_variant	MODIFIER	BME_RS17350	BME_RS17350	-	WP_004686867.1	c.-1A>G		hypothetical protein
II	880262	A	C	missense_variant	MODERATE	BME_RS14325	BME_RS14325	BMEII0845	WP_011005726.1	c.1056T>G	p.His352Gln	glycoside hydrolase
II	899064	T	C	synonymous_variant	LOW	BME_RS14400	BME_RS14400	BMEII0861	WP_002966200.1	c.799T>C	p.Leu267Leu	ABC transporter permease
II	907892	A	C	missense_variant	MODERATE	BME_RS14440	BME_RS14440	BMEII0869	WP_041594661.1	c.286T>G	p.Ser96Ala	NAD-dependent succinate-semialdehyde dehydrogenase
II	914379	T	C	missense_variant	MODERATE	BME_RS14465	BME_RS14465	-	WP_004686863.1	c.500A>G	p.His167Arg	branched-chain amino acid ABC transporter permease
II	916396	C	T	synonymous_variant	LOW	BME_RS14480	BME_RS14480	BMEII0876	WP_002968982.1	c.834G>A	p.Ala278Ala	NADPH quinone oxidoreductase
II	918376	C	T	missense_variant	MODERATE	BME_RS14490	BME_RS14490	BMEII0879	WP_004686862.1	c.1037G>A	p.Gly346Glu	cytochrome P450
II	924814	C	G	missense_variant	MODERATE	BME_RS14510	BME_RS14510	BMEII0882	WP_041594662.1	c.338G>C	p.Arg113Pro	4Fe-4S binding domain-containing protein
II	924815	G	C	missense_variant	MODERATE	BME_RS14510	BME_RS14510	BMEII0882	WP_041594662.1	c.337C>G	p.Arg113Gly	4Fe-4S binding domain-containing protein
II	924828	C	CC	frameshift_variant	HIGH	BME_RS14510	BME_RS14510	BMEII0882	WP_041594662.1	c.323dupG	p.Ser108fs	4Fe-4S binding domain-containing protein
II	924841	AG	A	frameshift_variant	HIGH	BME_RS14510	BME_RS14510	BMEII0882	WP_041594662.1	c.310delC	p.Ser104fs	4Fe-4S binding domain-containing protein
II	924858	C	G	synonymous_variant	LOW	BME_RS14510	BME_RS14510	BMEII0882	WP_041594662.1	c.294G>C	p.Pro98Pro	4Fe-4S binding domain-containing protein
II	924859	G	C	missense_variant	MODERATE	BME_RS14510	BME_RS14510	BMEII0882	WP_041594662.1	c.293C>G	p.Pro98Arg	4Fe-4S binding domain-containing protein
II	927501	TC	T	frameshift_variant	HIGH	BME_RS14530	BME_RS14530	BMEII0887	BME_RS14530	c.1350delG	p.Gln450fs	GMP synthase (glutamine-hydrolyzing)
II	947223	AA	A	frameshift_variant	HIGH	BME_RS14615	BME_RS14615	BMEII0904	WP_004686859.1	c.1583delA	p.Lys528fs	EAL domain-containing protein
II	955416	A	G	missense_variant	MODERATE	BME_RS14660	BME_RS14660	-	BME_RS14660	c.220A>G	p.Asn74Asp	multidrug efflux RND transporter permease subunit
II	956240	AA	A	frameshift_variant	HIGH	BME_RS14660	BME_RS14660	-	BME_RS14660	c.1045delA	p.Ser349fs	multidrug efflux RND transporter permease subunit
II	957715	G	T	missense_variant	MODERATE	BME_RS14660	BME_RS14660	-	BME_RS14660	c.2519G>T	p.Gly840Val	multidrug efflux RND transporter permease subunit
II	961351	CC	C	frameshift_variant	HIGH	BME_RS14685	BME_RS14685	BMEII0921	BME_RS14685	c.1141delG	p.Gly381fs	ABC transporter permease
II	978327	G	A	missense_variant	MODERATE	BME_RS14770	BME_RS14770	-	BME_RS14770	c.391C>T	p.Arg131Cys	sugar ABC transporter ATP-binding protein
II	982841	C	A	missense_variant	MODERATE	BME_RS14790	BME_RS14790	BMEII0946	WP_011005769.1	c.632C>A	p.Ala211Asp	LacI family transcriptional regulator
II	983214	A	T	synonymous_variant	LOW	BME_RS14790	BME_RS14790	BMEII0946	WP_011005769.1	c.1005A>T	p.Arg335Arg	LacI family transcriptional regulator
II	983481	A	T	missense_variant	MODERATE	ftrB	BME_RS14795	BMEII0947	WP_011005770.1	c.511T>A	p.Ser171Thr	transcriptional regulator
II	988058	CC	C	frameshift_variant	HIGH	BME_RS14805	BME_RS14805	-	BME_RS14805	c.1061delC	p.Pro354fs	nitrate reductase subunit alpha
II	988164	GA	G	frameshift_variant	HIGH	BME_RS14805	BME_RS14805	-	BME_RS14805	c.1167delA	p.Asp389fs	nitrate reductase subunit alpha
II	1002054	CC	C	frameshift_variant	HIGH	BME_RS14870	BME_RS14870	BMEII0963	BME_RS14870	c.100delC	p.Arg34fs	ABC transporter substrate-binding protein
II	1004887	CCCCCCC	C	upstream_gene_variant	MODIFIER	BME_RS14875	BME_RS14875	BMEII0964	WP_004681587.1	c.-1_-1delGGGGGG		short-chain dehydrogenase
II	1008461	T	C	missense_variant	MODERATE	BME_RS14910	BME_RS14910	BMEII0971	WP_002971274.1	c.653A>G	p.Lys218Arg	ABC transporter ATP-binding protein
II	1019947	A	G	synonymous_variant	LOW	BME_RS14950	BME_RS14950	BMEII0979	WP_002971276.1	c.291T>C	p.Gly97Gly	ribulokinase
II	1033387	C	T	missense_variant	MODERATE	BME_RS15020	BME_RS15020	-	WP_002966333.1	c.967G>A	p.Ala323Thr	hypothetical protein
II	1034628	G	GGG	frameshift_variant	HIGH	BME_RS15025	BME_RS15025	BMEII0995	BME_RS15025	c.52_53insCC	p.Pro19fs	hypothetical protein
II	1051211	G	GGGC	inframe_insertion	MODERATE	BME_RS15110	BME_RS15110	BMEII1011	WP_011005782.1	c.242_243insGCC	p.Ala81dup	sulfite reductase subunit alpha
II	1063633	G	A	missense_variant	MODERATE	BME_RS15175	BME_RS15175	BMEII1024	BME_RS15175	c.28G>A	p.Ala10Thr	MFS transporter
II	1063651	C	G	missense_variant	MODERATE	BME_RS15175	BME_RS15175	BMEII1024	BME_RS15175	c.46C>G	p.Pro16Ala	MFS transporter
II	1063696	C	T	missense_variant	MODERATE	BME_RS15175	BME_RS15175	BMEII1024	BME_RS15175	c.91C>T	p.Leu31Phe	MFS transporter
II	1070833	T	C	missense_variant	MODERATE	BME_RS15210	BME_RS15210	BMEII1032	WP_004685090.1	c.730A>G	p.Ser244Gly	3'(2'),5'-bisphosphate nucleotidase CysQ
II	1071882	C	G	synonymous_variant	LOW	BME_RS15215	BME_RS15215	BMEII1033	WP_041594664.1	c.1011G>C	p.Pro337Pro	TldD/PmbA family protein
II	1071883	G	C	missense_variant	MODERATE	BME_RS15215	BME_RS15215	BMEII1033	WP_041594664.1	c.1010C>G	p.Pro337Arg	TldD/PmbA family protein
II	1086926	G	A	missense_variant	MODERATE	BME_RS15270	BME_RS15270	BMEII1044	WP_002966383.1	c.889C>T	p.Pro297Ser	bifunctional riboflavin kinase/FAD synthetase
II	1090427	G	C	synonymous_variant	LOW	BME_RS15285	BME_RS15285	BMEII1048	WP_011005794.1	c.810G>C	p.Gly270Gly	molecular chaperone GroEL
II	1090467	T	C	missense_variant	MODERATE	BME_RS15285	BME_RS15285	BMEII1048	WP_011005794.1	c.850T>C	p.Cys284Arg	molecular chaperone GroEL
II	1094627	C	G	missense_variant	MODERATE	BME_RS15310	BME_RS15310	BMEII1053	WP_011005795.1	c.104C>G	p.Ser35Trp	glucose/galactose transporter
II	1096483	G	C	missense_variant	MODERATE	hisG	BME_RS15315	BMEII1054	WP_011005796.1	c.48C>G	p.Asn16Lys	ATP phosphoribosyltransferase catalytic subunit HisG
II	1096510	A	C	missense_variant	MODERATE	hisG	BME_RS15315	BMEII1054	WP_011005796.1	c.21T>G	p.Phe7Leu	ATP phosphoribosyltransferase catalytic subunit HisG
II	1109126	T	C	synonymous_variant	LOW	BME_RS15375	BME_RS15375	BMEII1066	WP_004681412.1	c.718T>C	p.Leu240Leu	FCD domain-containing protein
II	1134128	C	T	missense_variant	MODERATE	BME_RS15525	BME_RS15525	BMEII1096	WP_005971960.1	c.796C>T	p.His266Tyr	MFS transporter
II	1143685	TA	T	upstream_gene_variant	MODIFIER	BME_RS15545	BME_RS15545	BMEII1100	WP_025198574.1	c.-1delT		ChbG/HpnK family deacetylase
II	1160796	A	C	synonymous_variant	LOW	BME_RS15665	BME_RS15665	BMEII1124	WP_004686833.1	c.834T>G	p.Pro278Pro	phosphogluconate dehydrogenase (NADP(+)-dependent, decarboxylating)
II	1167560	C	CA	frameshift_variant	HIGH	BME_RS15690	BME_RS15690	BMEII1129	WP_004686189.1	c.998dupA	p.Asn333fs	glycosyl transferase
