# Supplementary material for: Genomic analysis of the original Elberg Brucella melitensis Rev.1 vaccine strain reveals insights into virulence attenuation
Source: Virulence. 2018 Sep 4;9(1):1436–48. doi: 10.1080/21505594.2018.1511677 (PMC6141144; doi:10.1080/21505594.2018.1511677)
Supplement: Supplemental Material [file kvir-09-01-1511677-s001.zip › S2B. SNPs similar in 16M, Ether, M28, ATCC 23457 and NI.xlsx]

## Sheet: snps_in_4_melitensis
SNPs similar in 16M, Ether, M28, ATCC 23457 and NI
Chr	Location	ref	alt	Type	Effect	Gene	ID	Old locus ID	Protein	Transcript_mutation	Protein_mutation	Description
NC_003317.1	6722	T	C	synonymous_variant	LOW	BME_RS00030	BME_RS00030	BMEI0006	WP_004684532.1	c.1197T>C	p.Gly399Gly	tRNA uridine-5-carboxymethylaminomethyl(34) synthesis GTPase MnmE
NC_003317.1	9229	C	G	missense_variant	MODERATE	BME_RS00040	BME_RS00040	BMEI0008	WP_002967027.1	c.242C>G	p.Pro81Arg	ribosomal RNA small subunit methyltransferase G
NC_003317.1	58608	G	T	upstream_gene_variant	MODIFIER	BME_RS15805	BME_RS15805	BMEI0058	WP_004684499.1	c.-1C>A		outer membrane autotransporter barrel domain-containing protein
NC_003317.1	92327	C	T	synonymous_variant	LOW	BME_RS00450	BME_RS00450	BMEI0096	WP_004684482.1	c.123C>T	p.Ile41Ile	electron transfer flavoprotein subunit beta/FixA family protein
NC_003317.1	116890	C	T	missense_variant	MODERATE	BME_RS00570	BME_RS00570	BMEI0121	WP_004686711.1	c.2468G>A	p.Arg823His	protein translocase subunit SecA
NC_003317.1	139509	C	T	synonymous_variant	LOW	BME_RS00665	BME_RS00665	BMEI0141	WP_004684455.1	c.636C>T	p.Asp212Asp	dihydrolipoyllysine-residue succinyltransferase
NC_003317.1	147375	G	A	missense_variant	MODERATE	BME_RS00710	BME_RS00710	BMEI0150	WP_004685219.1	c.544C>T	p.Arg182Cys	ArsR family transcriptional regulator
NC_003317.1	160944	C	T	synonymous_variant	LOW	BME_RS00785	BME_RS00785	BMEI0166	WP_004684432.1	c.874C>T	p.Leu292Leu	acyl-CoA thioesterase II
NC_003317.1	215248	G	A	synonymous_variant	LOW	BME_RS01025	BME_RS01025	BMEI0208	WP_006255820.1	c.936G>A	p.Lys312Lys	glutamate-5-semialdehyde dehydrogenase
NC_003317.1	233409	T	C	missense_variant	MODERATE	BME_RS01125	BME_RS01125	BMEI0229	WP_002972325.1	c.667T>C	p.Tyr223His	membrane protein
NC_003317.1	270044	T	C	missense_variant	MODERATE	BME_RS01265	BME_RS01265	BMEI0259	WP_002966967.1	c.1075T>C	p.Phe359Leu	high-affinity branched-chain amino acid ABC transporter permease LivM
NC_003317.1	424641	T	G	upstream_gene_variant	MODIFIER	BME_RS02010	BME_RS02010	BMEI0403	WP_004684109.1	c.-1A>C		MarC family protein
NC_003317.1	455027	T	G	synonymous_variant	LOW	BME_RS02185	BME_RS02185	BMEI0436	WP_004684093.1	c.51T>G	p.Leu17Leu	dipeptide ABC transporter permease DppC
NC_003317.1	524829	C	T	upstream_gene_variant	MODIFIER	BME_RS02510	BME_RS02510	BMEI0500	WP_004684060.1	c.-1G>A		lytic transglycosylase
NC_003317.1	558876	C	T	upstream_gene_variant	MODIFIER	BME_RS02675	BME_RS02675	BMEI0536	WP_002964581.1	c.-1G>A		SIMPL domain-containing protein
NC_003317.1	562814	G	A	upstream_gene_variant	MODIFIER	BME_RS02675	BME_RS02675	BMEI0536	WP_002964581.1	c.-1C>T		SIMPL domain-containing protein
NC_003317.1	634340	C	T	upstream_gene_variant	MODIFIER	BME_RS02995	BME_RS02995	BMEI0601	WP_002964516.1	c.-1G>A		hypothetical protein
NC_003317.1	658811	T	TT	frameshift_variant	HIGH	BME_RS03150	BME_RS03150	BMEI0632	WP_004685740.1	c.873dupA	p.Asn292fs	hypothetical protein
NC_003317.1	659484	C	T	synonymous_variant	LOW	BME_RS03150	BME_RS03150	BMEI0632	WP_004685740.1	c.201G>A	p.Gln67Gln	hypothetical protein
NC_003317.1	737525	G	C	missense_variant	MODERATE	BME_RS03535	BME_RS03535	BMEI0712	WP_004685711.1	c.1240C>G	p.Pro414Ala	precorrin-3B C(17)-methyltransferase
NC_003317.1	783223	C	T	missense_variant	MODERATE	BME_RS03755	BME_RS03755	BMEI0752	WP_002964366.1	c.272C>T	p.Pro91Leu	30S ribosomal protein S12
NC_003317.1	792943	T	C	missense_variant	MODERATE	BME_RS03835	BME_RS03835	BMEI0768	WP_002964351.1	c.83T>C	p.Met28Thr	50S ribosomal protein L24
NC_003317.1	844569	A	G	upstream_gene_variant	MODIFIER	BME_RS04080	BME_RS04080	BMEI0817	WP_002964295.1	c.-1T>C		HIT family protein
NC_003317.1	868613	C	T	synonymous_variant	LOW	BME_RS04210	BME_RS04210	BMEI0843	WP_002964269.1	c.624G>A	p.Arg208Arg	indole-3-glycerol-phosphate synthase
NC_003317.1	871046	G	A	synonymous_variant	LOW	BME_RS04220	BME_RS04220	BMEI0845	WP_004683847.1	c.1128C>T	p.Thr376Thr	peptidyl-prolyl cis-trans isomerase
NC_003317.1	878988	G	A	upstream_gene_variant	MODIFIER	BME_RS04255	BME_RS04255	BMEI0852	WP_002969550.1	c.-1G>A		class I SAM-dependent methyltransferase
NC_003317.1	906450	G	A	synonymous_variant	LOW	BME_RS04370	BME_RS04370	BMEI0876	WP_004683829.1	c.1365G>A	p.Leu455Leu	Lon protease
NC_003317.1	939815	C	T	missense_variant	MODERATE	BME_RS04505	BME_RS04505	-	WP_004685658.1	c.964G>A	p.Glu322Lys	integrase
NC_003317.1	993225	C	A	synonymous_variant	LOW	BME_RS04760	BME_RS04760	BMEI0957	WP_004683769.1	c.432C>A	p.Ile144Ile	DUF922 domain-containing protein
NC_003317.1	1006260	G	A	synonymous_variant	LOW	BME_RS04815	BME_RS04815	BMEI0967	WP_004683762.1	c.1218G>A	p.Lys406Lys	NADP-dependent malic enzyme
NC_003317.1	1016603	G	C	missense_variant	MODERATE	BME_RS04860	BME_RS04860	BMEI0975	WP_002964125.1	c.83G>C	p.Ser28Thr	phosphoglycolate phosphatase
NC_003317.1	1035155	A	C	missense_variant	MODERATE	BME_RS04945	BME_RS04945	BMEI0992	WP_002964107.1	c.155T>G	p.Ile52Ser	arsenate reductase (glutaredoxin)
NC_003317.1	1035490	G	C	upstream_gene_variant	MODIFIER	BME_RS04925	BME_RS04925	BMEI0988	WP_002964111.1	c.-1C>G		DNA polymerase III subunit delta'
NC_003317.1	1041257	G	A	missense_variant	MODERATE	BME_RS04970	BME_RS04970	BMEI0999	WP_004685623.1	c.683C>T	p.Ala228Val	hypothetical protein
NC_003317.1	1045265	G	A	upstream_gene_variant	MODIFIER	BME_RS04970	BME_RS04970	BMEI0999	WP_004685623.1	c.-1C>T		hypothetical protein
NC_003317.1	1057474	C	G	upstream_gene_variant	MODIFIER	BME_RS05075	BME_RS05075	BMEI1014	WP_004683733.1	c.-1G>C		peptidoglycan-binding domain 1 protein
NC_003317.1	1105526	G	A	synonymous_variant	LOW	BME_RS05305	BME_RS05305	BMEI1060	WP_002964038.1	c.318G>A	p.Pro106Pro	DSBA oxidoreductase
NC_003317.1	1111923	G	A	missense_variant	MODERATE	gatB	BME_RS05345	BMEI1068	WP_002964030.1	c.584C>T	p.Thr195Ile	Asp-tRNA(Asn)/Glu-tRNA(Gln) amidotransferase GatCAB subunit B
NC_003317.1	1165540	G	A	missense_variant	MODERATE	BME_RS05615	BME_RS05615	BMEI1120	WP_004685577.1	c.152C>T	p.Ala51Val	2,4-dihydroxyhept-2-ene-1,7-dioic acid aldolase
NC_003317.1	1176933	C	T	missense_variant	MODERATE	BME_RS05680	BME_RS05680	BMEI1133	WP_002967582.1	c.601G>A	p.Glu201Lys	30S ribosomal protein S4
NC_003317.1	1282080	T	C	synonymous_variant	LOW	BME_RS16410	BME_RS16410	BMEI1232	WP_005969399.1	c.450T>C	p.Phe150Phe	L-lactate permease
NC_003317.1	1282081	G	C	missense_variant	MODERATE	BME_RS16410	BME_RS16410	BMEI1232	WP_005969399.1	c.451G>C	p.Ala151Pro	L-lactate permease
NC_003317.1	1328560	G	A	synonymous_variant	LOW	BME_RS06435	BME_RS06435	BMEI1280	WP_002963812.1	c.579G>A	p.Glu193Glu	hypothetical protein
NC_003317.1	1349955	G	A	missense_variant	MODERATE	BME_RS06545	BME_RS06545	BMEI1302	WP_004685524.1	c.968G>A	p.Gly323Glu	lytic transglycosylase
NC_003317.1	1356070	GG	G	upstream_gene_variant	MODIFIER	BME_RS06550	BME_RS06550	-	WP_005969508.1	c.-1delC		endonuclease
NC_003317.1	1362429	C	T	synonymous_variant	LOW	BME_RS06620	BME_RS06620	BMEI1316	WP_004683348.1	c.624G>A	p.Leu208Leu	thiol:disulfide oxidoreductase
NC_003317.1	1368244	A	T	upstream_gene_variant	MODIFIER	BME_RS06645	BME_RS06645	BMEI1320	WP_004683340.1	c.-1T>A		electron transfer flavoprotein-ubiquinone oxidoreductase
NC_003317.1	1392349	C	T	missense_variant	MODERATE	BME_RS06725	BME_RS06725	BMEI1336	WP_002969444.1	c.424G>A	p.Glu142Lys	ATP-binding protein
NC_003317.1	1397446	G	A	stop_gained	HIGH	BME_RS06745	BME_RS06745	-	BME_RS06745	c.763C>T	p.Gln255*	host specificity protein
NC_003317.1	1440194	G	T	upstream_gene_variant	MODIFIER	BME_RS06980	BME_RS06980	BMEI1387	WP_002966715.1	c.-1G>T		xylose isomerase
NC_003317.1	1448000	C	G	upstream_gene_variant	MODIFIER	BME_RS06990	BME_RS06990	BMEI1389	WP_004683241.1	c.-1G>C		sugar phosphate isomerase/epimerase
NC_003317.1	1546862	G	A	synonymous_variant	LOW	BME_RS07480	BME_RS07480	BMEI1498	WP_004686580.1	c.1179C>T	p.Ser393Ser	1-deoxy-D-xylulose-5-phosphate synthase
NC_003317.1	1547035	C	T	missense_variant	MODERATE	BME_RS07480	BME_RS07480	BMEI1498	WP_004686580.1	c.1006G>A	p.Asp336Asn	1-deoxy-D-xylulose-5-phosphate synthase
NC_003317.1	1551375	C	T	missense_variant	MODERATE	BME_RS07510	BME_RS07510	BMEI1504	WP_004685460.1	c.835G>A	p.Glu279Lys	acetoin utilization protein
NC_003317.1	1572987	C	T	synonymous_variant	LOW	BME_RS07625	BME_RS07625	BMEI1529	WP_002967437.1	c.1458G>A	p.Lys486Lys	glycine--tRNA ligase subunit beta
NC_003317.1	1608966	G	A	missense_variant	MODERATE	BME_RS07795	BME_RS07795	-	WP_002963525.1	c.76G>A	p.Val26Ile	CcoQ/FixQ family Cbb3-type cytochrome c oxidase assembly chaperone
NC_003317.1	1639390	CCCCCCC	C	inframe_deletion	MODERATE	BME_RS16610	BME_RS16610	-	BME_RS16610	c.137_142delGGGGGG	p.Gly47_Gly48del	hypothetical protein
NC_003317.1	1641334	G	A	missense_variant	MODERATE	BME_RS07935	BME_RS07935	BMEI1592	WP_002963495.1	c.403C>T	p.Arg135Cys	3-methyl-2-oxobutanoate hydroxymethyltransferase
NC_003317.1	1666593	A	T	missense_variant	MODERATE	BME_RS08065	BME_RS08065	BMEI1619	WP_004685425.1	c.738T>A	p.Asp246Glu	Hsp33 family molecular chaperone
NC_003317.1	1671015	A	G	synonymous_variant	LOW	BME_RS08085	BME_RS08085	BMEI1624	BME_RS08085	c.1065T>C	p.Gly355Gly	two-component sensor histidine kinase
NC_003317.1	1680833	G	A	missense_variant	MODERATE	BME_RS08115	BME_RS08115	BMEI1630	WP_004685422.1	c.326C>T	p.Ala109Val	efflux RND transporter periplasmic adaptor subunit
NC_003317.1	1707305	TC	T	frameshift_variant	HIGH	BME_RS08240	BME_RS08240	BMEI1654	BME_RS08240	c.19delG	p.Gly7fs	urease subunit gamma
NC_003317.1	1709687	T	C	upstream_gene_variant	MODIFIER	BME_RS08220	BME_RS08220	BMEI1651	WP_002963435.1	c.-1A>G		Urease accessory protein UreE 1
NC_003317.1	1804907	G	A	synonymous_variant	LOW	BME_RS08730	BME_RS08730	BMEI1759	WP_011005393.1	c.987C>T	p.Ser329Ser	methionine synthase
NC_003317.1	1831365	A	G	upstream_gene_variant	MODIFIER	BME_RS08870	BME_RS08870	BMEI1789	WP_004684683.1	c.-1T>C		RNA polymerase sigma-54 factor
NC_003317.1	1897426	A	G	missense_variant	MODERATE	BME_RS09145	BME_RS09145	BMEI1847	WP_005970264.1	c.356A>G	p.Asn119Ser	hypothetical protein
NC_003317.1	1897961	T	C	synonymous_variant	LOW	BME_RS09150	BME_RS09150	BMEI1848	WP_004684648.1	c.42T>C	p.Asn14Asn	dihydroxy-acid dehydratase
NC_003317.1	1980135	C	T	missense_variant	MODERATE	BME_RS09525	BME_RS09525	BMEI1923	WP_004686736.1	c.817C>T	p.Pro273Ser	isovaleryl-CoA dehydrogenase
NC_003317.1	1986934	C	T	synonymous_variant	LOW	BME_RS09555	BME_RS09555	BMEI1930	WP_004684599.1	c.684C>T	p.Gly228Gly	branched chain amino acid ABC transporter substrate-binding protein
NC_003317.1	2028374	A	G	upstream_gene_variant	MODIFIER	BME_RS09730	BME_RS09730	BMEI1965	WP_004684582.1	c.-1T>C		translation initiation factor IF-2
NC_003317.1	2070404	G	A	missense_variant	MODERATE	BME_RS09960	BME_RS09960	BMEI2011	WP_004685293.1	c.448G>A	p.Gly150Arg	alpha/beta hydrolase
NC_003317.1	2075987	T	G	missense_variant	MODERATE	BME_RS09995	BME_RS09995	BMEI2018	WP_004686731.1	c.1217T>G	p.Ile406Ser	tryptophan synthase subunit beta
NC_003317.1	2104436	C	T	synonymous_variant	LOW	BME_RS10120	BME_RS10120	BMEI2044	WP_002967036.1	c.444G>A	p.Val148Val	DUF2628 domain-containing protein
NC_003318.1	52085	C	T	upstream_gene_variant	MODIFIER	BME_RS10400	BME_RS10400	BMEII0042	WP_002966528.1	c.-1G>A		heat-shock protein IbpA
NC_003318.1	92326	C	A	upstream_gene_variant	MODIFIER	BME_RS10625	BME_RS10625	BMEII0089	WP_004681131.1	c.-1G>T		ribokinase
NC_003318.1	94516	G	C	missense_variant	MODERATE	BME_RS10645	BME_RS10645	BMEII0093	WP_002966579.1	c.61C>G	p.Arg21Gly	plasmid partitioning protein RepA
NC_003318.1	98596	T	C	missense_variant	MODERATE	BME_RS10660	BME_RS10660	BMEII0097	WP_025198992.1	c.1442T>C	p.Ile481Thr	heavy metal translocating P-type ATPase
NC_003318.1	114598	C	T	stop_gained	HIGH	BME_RS10730	BME_RS10730	BMEII0112	WP_004685898.1	c.895C>T	p.Gln299*	ABC transporter ATP-binding protein
NC_003318.1	132672	A	C	missense_variant	MODERATE	BME_RS10815	BME_RS10815	BMEII0130	WP_002967140.1	c.142A>C	p.Lys48Gln	aspartate aminotransferase family protein
NC_003318.1	211033	C	T	missense_variant	MODERATE	BME_RS11170	BME_RS11170	BMEII0199	WP_004684753.1	c.559G>A	p.Ala187Thr	ABC transporter ATP-binding protein
NC_003318.1	274806	T	G	missense_variant	MODERATE	BME_RS17035	BME_RS17035	-	WP_077281787.1	c.131T>G	p.Leu44Arg	hypothetical protein
NC_003318.1	315887	C	T	synonymous_variant	LOW	BME_RS17055	BME_RS17055	BMEII0300	WP_080502843.1	c.1168C>T	p.Leu390Leu	hypothetical protein
NC_003318.1	339873	C	CCCTTACTC	upstream_gene_variant	MODIFIER	BME_RS11790	BME_RS11790	BMEII0327	WP_002965679.1	c.-1_-1insCCTTACTC		HAD family phosphatase
NC_003318.1	358445	C	T	missense_variant	MODERATE	BME_RS11885	BME_RS11885	-	BME_RS11885	c.397C>T	p.Arg133Cys	hypothetical protein
NC_003318.1	413705	A	G	synonymous_variant	LOW	BME_RS12110	BME_RS12110	BMEII0392	BME_RS12110	c.702T>C	p.Phe234Phe	RNA-binding transcriptional accessory protein
NC_003318.1	447810	G	C	synonymous_variant	LOW	BME_RS12290	BME_RS12290	BMEII0429	WP_004682238.1	c.321C>G	p.Gly107Gly	glycerol-3-phosphate dehydrogenase
NC_003318.1	455876	G	A	upstream_gene_variant	MODIFIER	BME_RS12325	BME_RS12325	BMEII0437	WP_011005608.1	c.-1G>A		hypothetical protein
NC_003318.1	476204	C	T	start_lost	HIGH	BME_RS12395	BME_RS12395	BMEII0452	WP_002965803.1	c.3G>A	p.Met1?	hypothetical protein
NC_003318.1	477744	G	A	upstream_gene_variant	MODIFIER	BME_RS12380	BME_RS12380	-	BME_RS12380	c.-1C>T		DEAD/DEAH box helicase
NC_003318.1	523476	G	A	synonymous_variant	LOW	BME_RS12615	BME_RS12615	BMEII0497	WP_004682131.1	c.2067G>A	p.Ala689Ala	3-hydroxyacyl-CoA dehydrogenase
NC_003318.1	550706	C	T	upstream_gene_variant	MODIFIER	BME_RS12735	BME_RS12735	-	WP_002965873.1	c.-1G>A		FAD-binding oxidoreductase
NC_003318.1	555806	G	A	upstream_gene_variant	MODIFIER	BME_RS12770	BME_RS12770	BMEII0528	WP_004682088.1	c.-1C>T		glutamate--cysteine ligase
NC_003318.1	563445	C	T	upstream_gene_variant	MODIFIER	BME_RS12840	BME_RS12840	BMEII0543	WP_002965897.1	c.-1C>T		SDR family oxidoreductase
NC_003318.1	564644	C	T	missense_variant	MODERATE	BME_RS12815	BME_RS12815	BMEII0539	WP_004684894.1	c.319G>A	p.Ala107Thr	hypothetical protein
NC_003318.1	565307	G	T	synonymous_variant	LOW	BME_RS12820	BME_RS12820	BMEII0540	WP_002965893.1	c.54C>A	p.Val18Val	RidA family protein
NC_003318.1	583680	G	GG	upstream_gene_variant	MODIFIER	BME_RS12895	BME_RS12895	BMEII0553	WP_004682047.1	c.-1_-1insC		alcohol dehydrogenase
NC_003318.1	654948	C	T	upstream_gene_variant	MODIFIER	BME_RS13190	BME_RS13190	-	BME_RS13190	c.-1G>A		branched chain amino acid aminotransferase
NC_003318.1	666092	CC	C	frameshift_variant	HIGH	BME_RS13265	BME_RS13265	-	BME_RS13265	c.788delG	p.Trp263fs	branched-chain amino acid ABC transporter permease
NC_003318.1	666179	GC	G	frameshift_variant	HIGH	BME_RS13265	BME_RS13265	-	BME_RS13265	c.701delG	p.Ala234fs	branched-chain amino acid ABC transporter permease
NC_003318.1	681514	C	T	missense_variant	MODERATE	BME_RS13360	BME_RS13360	BMEII0650	WP_002971235.1	c.566G>A	p.Gly189Asp	DNA polymerase III subunit epsilon
NC_003318.1	738700	C	T	missense_variant	MODERATE	BME_RS13610	BME_RS13610	BMEII0695	WP_004686877.1	c.86C>T	p.Ala29Val	phosphatidylcholine synthase
NC_003318.1	821389	G	A	synonymous_variant	LOW	BME_RS14020	BME_RS14020	BMEII0782	WP_004681843.1	c.249C>T	p.Ala83Ala	glycosyl hydrolase
NC_003318.1	957715	G	T	missense_variant	MODERATE	BME_RS14660	BME_RS14660	-	BME_RS14660	c.2519G>T	p.Gly840Val	multidrug efflux RND transporter permease subunit
NC_003318.1	978327	G	A	missense_variant	MODERATE	BME_RS14770	BME_RS14770	-	BME_RS14770	c.391C>T	p.Arg131Cys	sugar ABC transporter ATP-binding protein
NC_003318.1	1008461	T	C	missense_variant	MODERATE	BME_RS14910	BME_RS14910	BMEII0971	WP_002971274.1	c.653A>G	p.Lys218Arg	ABC transporter ATP-binding protein
NC_003318.1	1033387	C	T	missense_variant	MODERATE	BME_RS15020	BME_RS15020	-	WP_002966333.1	c.967G>A	p.Ala323Thr	hypothetical protein
NC_003318.1	1070833	T	C	missense_variant	MODERATE	BME_RS15210	BME_RS15210	BMEII1032	WP_004685090.1	c.730A>G	p.Ser244Gly	3'(2'),5'-bisphosphate nucleotidase CysQ
NC_003318.1	1109126	T	C	synonymous_variant	LOW	BME_RS15375	BME_RS15375	BMEII1066	WP_004681412.1	c.718T>C	p.Leu240Leu	FCD domain-containing protein
NC_003318.1	1167560	C	CA	frameshift_variant	HIGH	BME_RS15690	BME_RS15690	BMEII1129	WP_004686189.1	c.998dupA	p.Asn333fs	glycosyl transferase
