# Supplementary material for: Genomic analysis of the original Elberg Brucella melitensis Rev.1 vaccine strain reveals insights into virulence attenuation
Source: Virulence. 2018 Sep 4;9(1):1436–48. doi: 10.1080/21505594.2018.1511677 (PMC6141144; doi:10.1080/21505594.2018.1511677)
Supplement: Supplemental Material [file kvir-09-01-1511677-s001.zip › S3. List of SNPs in known B. melitensis virulent genes.xlsx]

## Sheet: Sheet1
1	BMEII0671
2	BMEI0382
3	BMEI1056
4	BMEI0357
5	BMEII0361
6	BMEI1506
7	BMEI0430
8	BMEI1104
9	BMEI0626
10	BMEI0516
11	BMEI1553
12	BMEI0796
13	BAB2_0675
14	BMEI0605
15	BMEI0085
16	BMEI0455
17	BMEI0671
18	BMEI1229
19	BMEI1258
20	BMEI1339
21	BMEI1361
22	BMEI1443
23	BMEI1448
24	BMEI1531
25	BMEI1658
26	BMEI1809
27	BMEI1844
28	BMEI1859
29	BMEI1879
30	BMEI1902
31	BMEII0128
32	BMEII0274
33	BMEII0318
34	BMEII0336
35	BMEII0626
36	BMEII0923
37	BMEII0935
38	BMEII1037
39	BMEII1045
40	BPI_I1529
41	BMEI2036
42	BMEI2035
43	BMEI0898	BMEI1019
44	BMEI0526
45	BMEI1116
46	BM28_A0394
47	BR1169
78	BAB1_1868
79	BMEI0874
50	BMEI0705
51	BMEII0308
52	BMEII0759
53	BMEII0761
54	BMEII0762
55	BMEI1766
56	BMEI0933
57	BMEI1849
58	BMEII0350
59	BMEII0300
60	BM28_A0625
61	BMEII1093
62	BMEII0077
63	BMEII0659
64	BMEI1513
65	BMEI2002
66	BMEI0433
67	BMEI1040	BMEI1060	BMEI1440
68	BMEI0384
69	BMEI0358
70	BMEI1498
71	BruAb2_0016
72	BMEII0078
73	BruAb2_0368
74	BMEII0429
75	BMEII0428
76	BruAb2_0365
77	BruAb1_1653
78	BMEI1742
79	BMEII0584
80	BMEII0378
81	BMEI1337
82	BMEI1336
83	BMEII0159
84	BMEII0166
85	BMEII1084
86	BMEII0150
87	BMEII0151
88	BMEII0158
89	BMEII0485
90	BMEI1237
91	BruAb2_0506
92	BAB2_0513
93	BMEI0979
94	BMEI1804
95	BMEI1786
96	BMEI0730
97	BMEII0823
98	BMEII0039
99	BMEII0040
100	BMEII1053
101	BMEI1192
102	BruAb1_0545
103	BMEII1124
104	BMEII1066
105	BMEII0475
106	BMEII0116
107	BMEI0320
108	BMEI0305
109	BMEI0169
110	BMEI0881
111	none
112	BMEII1101
113	BruAb2_0840
114	BMEII0018
115	BMEI0872
116	BruAb1_1963
117	BMEI1668
118	BMEI2041
119	BMEI0082
120	BMEI1330
121	BMEI0624
122	BMEI1848
123	BMEI0617
124	BMEI0451
125	BMEI0157
126	BMEI0258
127	BMEI0876
128	BMEI1326
129	BMEI0509
130	BMEI0084
	BMEI0513
	BMEII0390
	BMEI1913
	BMEI1573
	BMEI0359
	BMEI1713
	BMEII0899
	BMEI1759
	BMEI0275
	none
	BMEII0056
	BMEI0616
	BMEII0570
	none
	BMEI0267
	BMEII0154
	BMEI0271
	BMEI1946
	BMEII0950
	BMEII0931
	BMEI1837
	BMEI1043
	BMEII0487
	BMEII0052
	none
	BMEII1001
	none
	BMEII0932
	none
	BMEI0867
	BMEII0017
	BMEI0135
	BMEI1249
	none
	none
	none
	none
	BMEI1414
	BMEI1636
	BMEI1886
	none
	BMEII0136
	BMEI1396
	none
	BMEI0545
	BMEI0845
	BMEI0190
	BMEI0480
	BMEI1519
	BMEI0296
	BMEI1488
	BMEI0233
	none
	BMEI1127
	BMEI1240
	BMEI1241
	BMEI0266
	BMEII0670
	BMEII0669
	BMEI1611
	none
	BMEII0701
	BMEII0089
	BMEI0787
	BMEI1413
	BMEI0003
	BMEII0573
	BMEI0156
	BMEI0781
	BMEI0749
	none
	BMEI1915
	BMEI0752
	none
	BMEI0615
	BMEII0581
	BMEI1296
	BMEII0799
	BMEI0725
	BMEI1450
	BMEI1069
	BMEI1468
	none
	BMEI0512
	none
	BMEII0591	BMEII0624
	none
	BMEI0827
	BMEI0878
	none
	BMEII0025
	BMEII0034
	BMEII0035
	BMEII0026
	BMEII0027
	BMEII0028
	BMEII0029
	BMEII0030
	BMEII0032
	BMEII0033
	BMEII1116
	BMEI1606
	BMEI0997
	BMEI1404
	none
	none
	BMEI1426
	BMEII0900
	BMEI1393
	BMEI0040
	BMEII0881
	BMEII0527
	BMEII0178
	BMEII0177
	BMEII0513

## Sheet: Sheet2
BMEI0787
BMEI0003
BMEI0040
BMEI0082
BMEI0084
BMEI0085
BMEI0135
BMEI0156
BMEI0157
BMEI0169
BMEI0190
BMEI0233
BMEI0258
BMEI0266
BMEI0267
BMEI0271
BMEI0275
BMEI0296
BMEI0305
BMEI0320
BMEI0357
BMEI0358
BMEI0359
BMEI0382
BMEI0384
BMEI0430
BMEI0433
BMEI0451
BMEI0455
BMEI0480
BMEI0509
BMEI0512
BMEI0513
BMEI0516
BMEI0526
BMEI0545
BMEI0605
BMEI0615
BMEI0616
BMEI0617
BMEI0624
BMEI0626
BMEI0671
BMEI0705
BMEI0725
BMEI0730
BMEI0749
BMEI0752
BMEI0781
BMEI0796
BMEI0827
BMEI0845
BMEI0867
BMEI0872
BMEI0874
BMEI0876
BMEI0878
BMEI0881
BMEI0898
BMEI0933
BMEI0979
BMEI0997
BMEI1019
BMEI1040
BMEI1043
BMEI1056
BMEI1060
BMEI1069
BMEI1104
BMEI1116
BMEI1127
BMEI1192
BMEI1229
BMEI1237
BMEI1240
BMEI1241
BMEI1249
BMEI1258
BMEI1296
BMEI1326
BMEI1330
BMEI1336
BMEI1337
BMEI1339
BMEI1361
BMEI1393
BMEI1396
BMEI1404
BMEI1413
BMEI1414
BMEI1426
BMEI1440
BMEI1443
BMEI1448
BMEI1450
BMEI1468
BMEI1488
BMEI1498
BMEI1506
BMEI1513
BMEI1519
BMEI1531
BMEI1553
BMEI1573
BMEI1606
BMEI1611
BMEI1636
BMEI1658
BMEI1668
BMEI1713
BMEI1742
BMEI1759
BMEI1766
BMEI1786
BMEI1804
BMEI1809
BMEI1837
BMEI1844
BMEI1848
BMEI1849
BMEI1859
BMEI1879
BMEI1886
BMEI1902
BMEI1913
BMEI1915
BMEI1946
BMEI2002
BMEI2035
BMEI2036
BMEI2041
BMEII0017
BMEII0018
BMEII0025
BMEII0026
BMEII0027
BMEII0028
BMEII0029
BMEII0030
BMEII0032
BMEII0033
BMEII0034
BMEII0035
BMEII0039
BMEII0040
BMEII0052
BMEII0056
BMEII0077
BMEII0078
BMEII0089
BMEII0116
BMEII0128
BMEII0136
BMEII0150
BMEII0151
BMEII0154
BMEII0158
BMEII0159
BMEII0166
BMEII0177
BMEII0178
BMEII0274
BMEII0300
BMEII0308
BMEII0318
BMEII0336
BMEII0350
BMEII0361
BMEII0378
BMEII0390
BMEII0428
BMEII0429
BMEII0475
BMEII0485
BMEII0487
BMEII0513
BMEII0527
BMEII0570
BMEII0573
BMEII0581
BMEII0584
BMEII0591
BMEII0624
BMEII0624
BMEII0626
BMEII0659
BMEII0669
BMEII0670
BMEII0671
BMEII0701
BMEII0759
BMEII0761
BMEII0762
BMEII0799
BMEII0823
BMEII0881
BMEII0899
BMEII0900
BMEII0923
BMEII0931
BMEII0932
BMEII0935
BMEII0950
BMEII1001
BMEII1037
BMEII1045
BMEII1053
BMEII1066
BMEII1084
BMEII1093
BMEII1101
BMEII1116
BMEII1124

## Sheet: Sheet3
Supplementary Table S3. List of SNPs in known Brucella melitensis virulent genes
ID	Old locus ID	Description	Mutation Type	Validation (*)	Mutation
BME_RS00390	BMEI0084	diaminopimelate decarboxylase	missense		c.740C>A,c.739C>G
BME_RS01340	BMEI0275	helicase	missense		c.1681C>T,c.1820A>C
BME_RS02255	BMEI0451	2-isopropylmalate synthase	missense		c.854G>T
BME_RS02725	BMEI0545	DUF475 domain-containing protein	missense		c.1006A>C
BME_RS03755	BMEI0752	30S ribosomal protein S12	missense	*	c.272C>T
BME_RS06725	BMEI1336	ATP-binding protein	missense		c.424G>A
BME_RS07480	BMEI1498	1-deoxy-D-xylulose-5-phosphate synthase	missense		c.1006G>A
BME_RS07580	BMEI1519	phosphoribosylamine--glycine ligase	missense		c.919G>A
BME_RS07995	BMEI1606	hybrid sensor histidine kinase/response regulator	missense,frameshift		c.3209_3210insC,c.3215_3216insG,c.3247dupG,c.3326C>G,c.3386C>A,c.3390_3391insG,c.3392A>C
BME_RS08730	BMEI1759	methionine synthase	missense	*	c.523G>C
BME_RS09095	BMEI1837	DUF3131 domain-containing protein	missense.frameshift		c.3782C>G,c.3775G>C,c.3774C>G,c.3638dupT,c.3630delT,c.3589delA,c.3586_3587insC
BME_RS09910	BMEI2002	molecular chaperone DnaK	missense	*	c.25A>C
BME_RS10570	BMEII0078	2,3-dihydroxybenzoate-AMP ligase, entE	missense	*	c.485A>C
BME_RS10805	BMEII0128	hypothetical protein	missense	*	c.589C>T,c.590A>C,c.591T>G
BME_RS17055	BMEII0300	hypothetical protein	frameshift,missense		c.989delC,c.1073C>G,c.1075C>G,c.1120T>C,c.1121G>T,c.2523G>A,c.2569G>A
BME_RS13905	BMEII0759	cytochrome d ubiquinol oxidase subunit II	frameshift,missense		c.81_82insGC,c.65C>T
BME_RS15310	BMEII1053	glucose/galactose transporter	missense		c.104C>G
