# Supplementary material for: Genomic analysis of the original Elberg Brucella melitensis Rev.1 vaccine strain reveals insights into virulence attenuation
Source: Virulence. 2018 Sep 4;9(1):1436–48. doi: 10.1080/21505594.2018.1511677 (PMC6141144; doi:10.1080/21505594.2018.1511677)
Supplement: Supplemental Material [file kvir-09-01-1511677-s001.zip › S4. Protein coding ORFs containing mutations.xlsx]

## Sheet: 160_orfs
Supplementary Table S4. List of 160 protein coding ORFs containing non-synonymous or frameshift mutations
Protein	ID	Old_Locus_ID	Description
WP_002967027.1	BME_RS00040	BMEI0008	ribosomal RNA small subunit methyltransferase G
WP_004686728.1	BME_RS00050	BMEI0010	chromosome partitioning protein ParB
WP_011004939.1	BME_RS00270	BMEI0061	hypothetical protein
WP_011004944.1	BME_RS00390	BMEI0084	diaminopimelate decarboxylase
WP_049751145.1	BME_RS00430	BMEI0092	ATP:cob(I)alamin adenosyltransferase
WP_041594634.1	BME_RS00435	BMEI0093	7-carboxy-7-deazaguanine synthase QueE
WP_004686715.1	BME_RS00515	BMEI0111	amino acid ABC transporter ATP-binding protein
WP_004686711.1	BME_RS00570	BMEI0121	protein translocase subunit SecA
WP_002967000.1	BME_RS00580	BMEI0123	peptidylprolyl isomerase
WP_011004958.1	BME_RS00615	BMEI0130	septation protein A
WP_004686708.1	BME_RS00675	BMEI0143	LysE family translocator
WP_004686707.1	BME_RS00685	BMEI0145	dihydrolipoyl dehydrogenase
WP_004685219.1	BME_RS00710	BMEI0150	ArsR family transcriptional regulator
WP_004686706.1	BME_RS00760	BMEI0160	succinate dehydrogenase, hydrophobic membrane anchor protein
WP_004686703.1	BME_RS00865	BMEI0182	methyltransferase domain-containing protein
WP_004686701.1	BME_RS00915	BMEI0192	peptide chain release factor N(5)-glutamine methyltransferase
WP_002972325.1	BME_RS01125	BMEI0229	membrane protein
WP_002966967.1	BME_RS01265	BMEI0259	high-affinity branched-chain amino acid ABC transporter permease LivM
WP_011004994.1	BME_RS01340	BMEI0275	helicase
WP_004686979.1	BME_RS01400	BMEI0288	ABC transporter ATP-binding protein
WP_019444633.1	BME_RS01565	BMEI0323	ABC transporter
WP_011005017.1	BME_RS01635	BMEI0337	protein TolR
WP_004686989.1	BME_RS01865	BMEI0379	N-acetyltransferase
WP_011005034.1	BME_RS01900	BMEI0386	NAD-dependent succinate-semialdehyde dehydrogenase
WP_004686926.1	BME_RS02255	BMEI0451	2-isopropylmalate synthase
WP_011005059.1	BME_RS02340	BMEI0468	hypothetical protein
WP_011005085.1	BME_RS02725	BMEI0545	DUF475 domain-containing protein
WP_004686937.1	BME_RS02745	BMEI0549	aromatic ring-hydroxylating dioxygenase subunit alpha
WP_041594635.1	BME_RS02855	BMEI0574	UDP-N-acetylmuramoyl-L-alanyl-D-glutamate--2, 6-diaminopimelate ligase
WP_004686943.1	BME_RS02940	BMEI0591	aminopeptidase P family protein
WP_004686944.1	BME_RS02975	BMEI0598	heme-degrading domain-containing protein
WP_004685740.1	BME_RS03150	BMEI0632	hypothetical protein
WP_041594636.1	BME_RS03395	BMEI0685	GlxA family transcriptional regulator
WP_004685711.1	BME_RS03535	BMEI0712	precorrin-3B C(17)-methyltransferase
WP_004686957.1	BME_RS03665	BMEI0737	hypothetical protein
WP_002964366.1	BME_RS03755	BMEI0752	30S ribosomal protein S12
WP_004686959.1	BME_RS03760	BMEI0753	30S ribosomal protein S7
WP_002964351.1	BME_RS03835	BMEI0768	50S ribosomal protein L24
WP_004686960.1	BME_RS03850	BMEI0771	30S ribosomal protein S8
WP_004686961.1	BME_RS03855	BMEI0772	50S ribosomal protein L6
WP_011005167.1	BME_RS04110	BMEI0823	30S ribosomal protein S2
WP_041594647.1	BME_RS04445	BMEI0892	MexH family multidrug efflux RND transporter periplasmic adaptor subunit
WP_004685658.1	BME_RS04505	-	integrase
WP_041594637.1	BME_RS04575	BMEI0920	nucleoside triphosphate pyrophosphohydrolase
WP_002964125.1	BME_RS04860	BMEI0975	phosphoglycolate phosphatase
WP_002964107.1	BME_RS04945	BMEI0992	arsenate reductase (glutaredoxin)
WP_004685623.1	BME_RS04970	BMEI0999	hypothetical protein
WP_004686810.1	BME_RS05005	BMEI1006	DUF1508 domain-containing protein
WP_004686809.1	BME_RS05050	BMEI1012	site-specific integrase
WP_004686807.1	BME_RS05250	BMEI1049	thioredoxin-dependent thiol peroxidase
WP_002964030.1	BME_RS05345	BMEI1068	Asp-tRNA(Asn)/Glu-tRNA(Gln) amidotransferase GatCAB subunit B
WP_004686801.1	BME_RS05510	BMEI1099	nicotinate-nucleotide--dimethylbenzimidazole phosphoribosyltransferase
WP_004685577.1	BME_RS05615	BMEI1120	2,4-dihydroxyhept-2-ene-1,7-dioic acid aldolase
WP_002967582.1	BME_RS05680	BMEI1133	30S ribosomal protein S4
WP_011005242.1	BME_RS05770	BMEI1151	NADH-quinone oxidoreductase subunit H
WP_011005243.1	BME_RS05775	BMEI1152	NADH-quinone oxidoreductase subunit G
WP_004686795.1	BME_RS06000	BMEI1193	amidase
WP_049751147.1	BME_RS06125	BMEI1217	hypothetical protein
WP_011005266.1	BME_RS16405	BMEI1225	hypothetical protein
WP_005969399.1	BME_RS16410	BMEI1232	L-lactate permease
WP_004685524.1	BME_RS06545	BMEI1302	lytic transglycosylase
WP_004686787.1	BME_RS06580	BMEI1307	site-specific integrase
WP_025198991.1	BME_RS06720	BMEI1335	membrane protein
WP_002969444.1	BME_RS06725	BMEI1336	ATP-binding protein
WP_004686780.1	BME_RS16460	-	hypothetical protein
WP_006641152.1	BME_RS07005	BMEI1392	sugar ABC transporter ATP-binding protein
WP_004686580.1	BME_RS07480	BMEI1498	1-deoxy-D-xylulose-5-phosphate synthase
WP_004685460.1	BME_RS07510	BMEI1504	acetoin utilization protein
WP_004686770.1	BME_RS07580	BMEI1519	phosphoribosylamine--glycine ligase
WP_002963525.1	BME_RS07795	-	CcoQ/FixQ family Cbb3-type cytochrome c oxidase assembly chaperone
WP_041594638.1	BME_RS07855	BMEI1576	xanthine dehydrogenase small subunit
WP_002963495.1	BME_RS07935	BMEI1592	3-methyl-2-oxobutanoate hydroxymethyltransferase
WP_004685425.1	BME_RS08065	BMEI1619	Hsp33 family molecular chaperone
WP_004686764.1	BME_RS08110	BMEI1629	multidrug efflux RND transporter permease subunit
WP_004685422.1	BME_RS08115	BMEI1630	efflux RND transporter periplasmic adaptor subunit
WP_002963435.1	BME_RS08220	BMEI1651	Urease accessory protein UreE 1
WP_004686759.1	BME_RS08440	BMEI1696	DUF3987 domain-containing protein
WP_004686758.1	BME_RS08520	BMEI1715	sugar ABC transporter permease
WP_011005393.1	BME_RS08730	BMEI1759	methionine synthase
WP_041594640.1	BME_RS08990	BMEI1816	sensor histidine kinase
WP_025198990.1	BME_RS09000	BMEI1818	ATP-dependent helicase HrpB
WP_004686745.1	BME_RS09020	BMEI1821	DUF1345 domain-containing protein
WP_011005413.1	BME_RS09095	BMEI1837	DUF3131 domain-containing protein
WP_005970264.1	BME_RS09145	BMEI1847	hypothetical protein
WP_004686736.1	BME_RS09525	BMEI1923	isovaleryl-CoA dehydrogenase
WP_004686734.1	BME_RS09630	BMEI1945	enoyl-CoA hydratase
WP_011005448.1	BME_RS09690	BMEI1957	beta-ketoacyl-[acyl-carrier-protein] synthase I
WP_011005450.1	BME_RS09755	BMEI1970	methionine adenosyltransferase
WP_011005451.1	BME_RS09765	BMEI1972	apolipoprotein N-acyltransferase
WP_041594648.1	BME_RS09810	BMEI1981	aminopeptidase
WP_011005456.1	BME_RS09840	BMEI1987	phosphate ABC transporter, permease protein PstA
WP_041594641.1	BME_RS09910	BMEI2002	molecular chaperone DnaK
WP_004686733.1	BME_RS09915	BMEI2003	gfo/Idh/MocA family oxidoreductase
WP_011005467.1	BME_RS09920	BMEI2004	phenylalanine--tRNA ligase subunit beta
WP_004685293.1	BME_RS09960	BMEI2011	alpha/beta hydrolase
WP_004686732.1	BME_RS09965	BMEI2012	benzoate transporter
WP_004686731.1	BME_RS09995	BMEI2018	tryptophan synthase subunit beta
WP_011005472.1	BME_RS10025	BMEI2023	double-strand break repair helicase AddA
WP_004686729.1	BME_RS10130	BMEI2047	HslU--HslV peptidase proteolytic subunit
WP_041594642.1	BME_RS10150	BMEI2051	DNA mismatch repair protein MutS
WP_011005507.1	BME_RS10570	BMEII0078	2,3-dihydroxybenzoate-AMP ligase
WP_011005511.1	BME_RS10640	BMEII0092	plasmid partitioning protein RepB
WP_002966579.1	BME_RS10645	BMEII0093	plasmid partitioning protein RepA
WP_004686823.1	BME_RS10655	BMEII0096	oxygen-independent coproporphyrinogen III oxidase
WP_025198992.1	BME_RS10660	BMEII0097	heavy metal translocating P-type ATPase
WP_004685898.1	BME_RS10730	BMEII0112	ABC transporter ATP-binding protein
WP_041594651.1	BME_RS10795	BMEII0126	APC family permease
WP_011005524.1	BME_RS10805	BMEII0128	hypothetical protein
WP_002967140.1	BME_RS10815	BMEII0130	aspartate aminotransferase family protein
WP_004686820.1	BME_RS10900	BMEII0148	autotransporter outer membrane beta-barrel domain-containing protein
WP_004684753.1	BME_RS11170	BMEII0199	ABC transporter ATP-binding protein
WP_077281787.1	BME_RS17035	-	hypothetical protein
WP_004686909.1	BME_RS11500	BMEII0268	succinyl-diaminopimelate desuccinylase
WP_041594652.1	BME_RS11585	BMEII0284	ABC transporter substrate-binding protein
WP_004686907.1	BME_RS11610	BMEII0289	amidase
WP_041594653.1	BME_RS11630	-	DUF2778 domain-containing protein
WP_080502843.1	BME_RS17055	BMEII0300	hypothetical protein
WP_011005587.1	BME_RS11845	BMEII0340	branched-chain amino acid ABC transporter permease
WP_011005604.1	BME_RS12260	BMEII0423	fructose-bisphosphate aldolase class II
WP_011005606.1	BME_RS12305	BMEII0432	sugar ABC transporter ATP-binding protein
WP_011005608.1	BME_RS12325	BMEII0437	hypothetical protein
WP_002965803.1	BME_RS12395	BMEII0452	hypothetical protein
WP_004686895.1	BME_RS12530	BMEII0479	ABC transporter substrate-binding protein
WP_041594655.1	BME_RS12570	BMEII0489	nickel ABC transporter permease subunit NikC
WP_004686888.1	BME_RS12795	BMEII0533	HlyD family secretion protein
WP_004684894.1	BME_RS12815	BMEII0539	hypothetical protein
WP_041594656.1	BME_RS12980	BMEII0571	3D-(3,5/4)-trihydroxycyclohexane-1,2-dione acylhydrolase (decyclizing)
WP_041594665.1	BME_RS13120	BMEII0598	Ppx/GppA family phosphatase
WP_004686885.1	BME_RS13180	BMEII0610	FAD-binding dehydrogenase
WP_002971235.1	BME_RS13360	BMEII0650	DNA polymerase III subunit epsilon
WP_011005669.1	BME_RS13445	BMEII0665	ribonuclease R
WP_011005674.1	BME_RS13575	BMEII0688	transcription-repair coupling factor
WP_004686877.1	BME_RS13610	BMEII0695	phosphatidylcholine synthase
WP_004686876.1	BME_RS13650	BMEII0704	bacterioferritin
WP_041594657.1	BME_RS13825	-	DNA translocase FtsK
WP_041594658.1	BME_RS13865	BMEII0751	gfo/Idh/MocA family oxidoreductase
WP_011005702.1	BME_RS13945	BMEII0768	monovalent cation/H+ antiporter subunit D
WP_011005704.1	BME_RS13985	BMEII0776	8-amino-7-oxononanoate synthase
WP_004686871.1	BME_RS14125	BMEII0803	hemolysin secretion protein D
WP_041594659.1	BME_RS14185	BMEII0815	AMP-binding protein
WP_041594660.1	BME_RS14295	BMEII0839	undecaprenyl/decaprenyl-phosphate alpha-N-acetylglucosaminyl 1-phosphate transferase
WP_011005726.1	BME_RS14325	BMEII0845	glycoside hydrolase
WP_041594661.1	BME_RS14440	BMEII0869	NAD-dependent succinate-semialdehyde dehydrogenase
WP_004686863.1	BME_RS14465	-	branched-chain amino acid ABC transporter permease
WP_004686862.1	BME_RS14490	BMEII0879	cytochrome P450
WP_041594662.1	BME_RS14510	BMEII0882	4Fe-4S binding domain-containing protein
WP_004686859.1	BME_RS14615	BMEII0904	EAL domain-containing protein
WP_011005769.1	BME_RS14790	BMEII0946	LacI family transcriptional regulator
WP_011005770.1	BME_RS14795	BMEII0947	transcriptional regulator
WP_002971274.1	BME_RS14910	BMEII0971	ABC transporter ATP-binding protein
WP_002966333.1	BME_RS15020	-	hypothetical protein
WP_011005782.1	BME_RS15110	BMEII1011	sulfite reductase subunit alpha
WP_004685090.1	BME_RS15210	BMEII1032	3'(2'),5'-bisphosphate nucleotidase CysQ
WP_041594664.1	BME_RS15215	BMEII1033	TldD/PmbA family protein
WP_002966383.1	BME_RS15270	BMEII1044	bifunctional riboflavin kinase/FAD synthetase
WP_011005794.1	BME_RS15285	BMEII1048	molecular chaperone GroEL
WP_011005795.1	BME_RS15310	BMEII1053	glucose/galactose transporter
WP_011005796.1	BME_RS15315	BMEII1054	ATP phosphoribosyltransferase catalytic subunit HisG
WP_005971960.1	BME_RS15525	BMEII1096	MFS transporter
WP_004686189.1	BME_RS15690	BMEII1129	glycosyl transferase
